# Supplementary material for: Predictive impact of rare genomic copy number variations in siblings of individuals with autism spectrum disorders
Source: Nat Commun. 2019 Dec 5;10:5519. doi: 10.1038/s41467-019-13380-2 (PMC6892938; doi:10.1038/s41467-019-13380-2)
Supplement: Supplementary file 2 — Supplementary Dataset 1 [file 41467_2019_13380_MOESM2_ESM.xlsx]

## Sheet: Supplementary Data File 1
Supplementary Data File 1. ASD-Relevant CNVs identified in probands and unaffected siblings from the Simons Simplex Collection
Family ID	Sample ID	Platform	Status	Sex	Inheritance	Chr	Start	End	Size	CNV	Cytoband	Variant Classification	Genes
11150	11150.s1	Human1Mv1_C	Unaffected Sibling	M	paternally inherited	1	151333167	151407693	74526	Gain	1q21.3	VUS	SELENBP1;POGZ;PSMB4
12325	12325.s2	Human1M-Duov3_H	Unaffected Sibling	M	maternally inherited	1	146501348	147829352	1328004	Gain	1q21.1;1q21.2	Likely Pathogenic	1q21.1 recurrent microduplication (possible susceptibility locus for neurodevelopmental disorders)
12420	12420.p1	Human1M-Duov3_H	Proband	M	de novo	1	145748199	147829352	2081154	Gain	1q21.1;1q21.2	Likely Pathogenic	1q21.1 recurrent microduplication (possible susceptibility locus for neurodevelopmental disorders)
12803	12803.p1	Human1M-Duov3_H	Proband	M	de novo	1	146501348	147829352	1328005	Gain	1q21.1;1q21.2	Likely Pathogenic	1q21.1 recurrent microduplication (possible susceptibility locus for neurodevelopmental disorders)
12891	12891.p1	Human1M-Duov3_H	Proband	M	paternally inherited	1	146146909	147829352	1682444	Gain	1q21.1;1q21.2	Likely Pathogenic	1q21.1 recurrent microduplication (possible susceptibility locus for neurodevelopmental disorders)
12891	12891.s1	Human1M-Duov3_H	Atypically Developing Sibling	F	paternally inherited	1	146522606	147825662	1303056	Gain	1q21.1;1q21.2	Likely Pathogenic	1q21.1 recurrent microduplication (possible susceptibility locus for neurodevelopmental disorders)
12907	12907.p1	Human1M-Duov3_H	Proband	M	de novo	1	146508774	147822234	1313461	Gain	1q21.1;1q21.2	Likely Pathogenic	1q21.1 recurrent microduplication (possible susceptibility locus for neurodevelopmental disorders)
13215	13215.s1	Human1M-Duov3_H	Atypically Developing Sibling	F	paternally inherited	1	145385675	145929742	544067	Loss	1q21.1	VUS	1q21.1 susceptibility locus for Thrombocytopenia-Absent Radius (TAR) syndrome
13346	13346.p1	Human1M-Duov3_H	Proband	F	de novo	1	112560278	113522114	961836	Loss	1p13.2	Likely Pathogenic	WNT2B;CAPZA1;MIR4256;FAM19A3;LINC01356;SLC16A1-AS1;PPM1J;RHOC;SLC16A1;ST7L;MOV10;CTTNBP2NL;AKR7A2P1
13507	13507.p1	Human1M-Duov3_H	Proband	M	maternally inherited	1	145968967	147829352	1860386	Loss	1q21.1;1q21.2	Likely Pathogenic	1q21.1 recurrent microdeletion (susceptibility locus for neurodevelopmental disorders)
13507	13507.s1	Human1M-Duov3_H	Unaffected Sibling	M	maternally inherited	1	145911185	147829352	1918168	Loss	1q21.1;1q21.2	Likely Pathogenic	1q21.1 recurrent microdeletion (susceptibility locus for neurodevelopmental disorders)
13975	13975.p1	HumanOmni2.5-4v1_H	Proband	M	de novo	1	146089254	147830375	1741121	Gain	1q21.1;1q21.2	Likely Pathogenic	1q21.1 recurrent microduplication (possible susceptibility locus for neurodevelopmental disorders)
14040	14040.p1	HumanOmni2.5-4v1_H	Proband	M	paternally inherited	1	145383239	147830375	2447137	Gain	1q21.1;1q21.2	Likely Pathogenic	1q21.1 recurrent microduplication (possible susceptibility locus for neurodevelopmental disorders)
14040	14040.s1	HumanOmni2.5-4v1_H	Unaffected Sibling	F	paternally inherited	1	145383239	147830375	2447137	Gain	1q21.1;1q21.2	Likely Pathogenic	1q21.1 recurrent microduplication (possible susceptibility locus for neurodevelopmental disorders)
14147	14147.p1	HumanOmni2.5-4v1_H	Proband	M	paternally inherited	1	202668512	202718202	49690	Loss	1q32.1	VUS	SYT2;KDM5B
14147	14147.s1	HumanOmni2.5-4v1_H	Unaffected Sibling	F	paternally inherited	1	202668512	202718202	49690	Loss	1q32.1	VUS	SYT2;KDM5B
14473	14473.p1	HumanOmni2.5-4v1_H	Proband	M	maternally inherited	1	146089254	147751766	1662513	Gain	1q21.1;1q21.2	Likely Pathogenic	1q21.1 recurrent microduplication (possible susceptibility locus for neurodevelopmental disorders)
14473	14473.s2	HumanOmni2.5-4v1_H	Unaffected Sibling	M	maternally inherited	1	146089254	147751766	1662512	Gain	1q21.1;1q21.2	Likely Pathogenic	1q21.1 recurrent microduplication (possible susceptibility locus for neurodevelopmental disorders)
14599	14599.p1	HumanOmni2.5-4v1_H	Proband	M	de novo	1	146089254	148241542	2152289	Gain	1q21.1;1q21.2	Likely Pathogenic	1q21.1 recurrent microduplication (possible susceptibility locus for neurodevelopmental disorders)
14645	14645.p1	HumanOmni2.5-4v1_H	Proband	M	paternally inherited	1	145831160	147379367	1548207	Gain	1q21.1;1q21.2	Likely Pathogenic	1q21.1 recurrent microduplication (possible susceptibility locus for neurodevelopmental disorders)
11305	11305.s1	Human1Mv1_C	Unaffected Sibling	M	maternally inherited	2	44449690	44634509	184819	Loss	2p21	VUS	2p21 Microdeletion Syndrome
12390	12390.p1	Human1M-Duov3_H	Proband	M	paternally inherited	2	148862076	149057121	195046	Loss	2q23.1	Likely Pathogenic	MBD5
12735	12735.p1	Human1M-Duov3_H	Proband	M	de novo	2	103897722	109352503	5454781	Loss	2q12.2;2q12.3;2q12.1	Likely Pathogenic	SULT1C3;ST6GAL2;SULT1C2;SLC5A7;LIMS1;RGPD4-AS1;GACAT1;LINC01103;LINC01102;SULT1C4;LINC01831;MIR548AU;FHL2;LINC01593;LINC01594;GCC2;LOC102724691;LOC100287010;SULT1C2P1;RANBP2;POU3F3;LINC01158;LINC01918;MRPS9;UXS1;RGPD3;RGPD4;UTAT33;GPR45;TGFBRAP1;GCC2-AS1;LINC01114;LINC01159;NCK2;CD8B2;C2orf49;LOC285000;PLGLA;C2orf40
12786	12786.p1	Human1M-Duov3_H	Proband	M	maternally inherited	2	51158351	51654878	496528	Loss	2p16.3	Likely Pathogenic	LOC730100;NRXN1
12786	12786.s1	Human1M-Duov3_H	Unaffected Sibling	M	maternally inherited	2	51158351	51654878	496528	Loss	2p16.3	Likely Pathogenic	LOC730100;NRXN1
13580	13580.p1	Human1M-Duov3_H	Proband	M	de novo	2	51247294	51311532	64239	Loss	2p16.3	Likely Pathogenic	LOC730100;NRXN1
13609	13609.p1	HumanOmni2.5-4v1_H	Proband	M	paternally inherited	2	51236179	51332477	96298	Loss	2p16.3	Likely Pathogenic	LOC730100;NRXN1
13823	13823.s1	HumanOmni2.5-4v1_H	Unaffected Sibling	F	paternally inherited	2	241686737	241704205	17468	Gain	2q37.3	VUS	KIF1A
13962	13962.p1	HumanOmni2.5-4v1_H	Proband	M	de novo	2	50790714	51252137	461423	Loss	2p16.3	Likely Pathogenic	MIR8485;NRXN1
14043	14043.p1	HumanOmni2.5-4v1_H	Proband	M	paternally inherited	2	96737083	98193473	1456390	Loss	2q11.1;2q11.2	VUS	2q11.2 Microdeletion Syndrome
14043	14043.s1	HumanOmni2.5-4v1_H	Unaffected Sibling	M	paternally inherited	2	96737083	98193473	1456390	Loss	2q11.1;2q11.2	VUS	2q11.2 Microdeletion Syndrome
14246	14246.s1	HumanOmni2.5-4v1_H	Unaffected Sibling	F	maternally inherited	2	1727930	1796990	69060	Gain	2p25.3	VUS	MYT1L;PXDN
14358	14358.p1	HumanOmni2.5-4v1_H	Proband	M	de novo	2	148751113	148818437	67324	Loss	2q23.1	Likely Pathogenic	MBD5;ORC4
14376	14376.s1	HumanOmni2.5-4v1_H	Unaffected Sibling	F	de novo	2	96522717	98023948	1501231	Loss	2q11.1;2q11.2	VUS	2q11.2 Microdeletion Syndrome
14443	14443.p1	HumanOmni2.5-4v1_H	Proband	M	paternally inherited	2	51149414	51252137	102723	Loss	2p16.3	Likely Pathogenic	NRXN1
14443	14443.s1	HumanOmni2.5-4v1_H	Unaffected Sibling	F	paternally inherited	2	51149414	51252137	102723	Loss	2p16.3	Likely Pathogenic	NRXN1
11079	11079.p1	Human1Mv1_C	Proband	M	de novo	3	195676676	197346971	1670296	Loss	3q29	Pathogenic	3q29 microdeletion syndrome
11263	11263.s1	Human1Mv1_C	Atypically Developing Sibling	F	maternally inherited	3	1145249	1787581	642333	Loss	3p26.3	VUS	CNTN6
11909	11909.s1	Human1M-Duov3_H	Unaffected Sibling	M	paternally inherited	3	1115904	1243081	127178	Loss	3p26.3	VUS	CNTN6
11941	11941.s1	Human1M-Duov3_H	Unaffected Sibling	F	paternally inherited	3	1328461	1366340	37879	Loss	3p26.3	VUS	CNTN6
12032	12032.p1	Human1M-Duov3_H	Proband	M	de novo	3	67140582	72256315	5115734	Loss	3p13;3p14.1	Likely Pathogenic	FOXP1;EOGT;LINC00877;LINC00870;FRMD4B;MITF;SUCLG2-AS1;SAMMSON;ARL6IP5;FAM19A4;FAM19A1;TMF1;FOXP1-AS1;SUCLG2;LOC105377146;UBA3;MIR4272;GPR27;EIF4E3;PROK2;MIR3136;MIR1284;LMOD3
12940	12940.p1	Human1M-Duov3_H	Proband	M	maternally inherited	3	2295112	2815263	520152	Gain	3p26.3;3p26.2	VUS	CNTN4
13064	13064.p1	Human1M-Duov3_H	Proband	M	de novo	3	195695986	197366632	1670647	Loss	3q29	Pathogenic	3q29 microdeletion syndrome
13614	13614.s1	HumanOmni2.5-4v1_H	Unaffected Sibling	F	paternally inherited	3	1158967	1237546	78579	Gain	3p26.3	VUS	CNTN6
13739	13739.p1	HumanOmni2.5-4v1_H	Proband	F	maternally inherited	3	2307030	2815263	508233	Gain	3p26.3;3p26.2	VUS	CNTN4
13830	13830.p1	HumanOmni2.5-4v1_H	Proband	M	de novo	3	60790407	66329426	5539019	Loss	3p14.2;3p14.1	Likely Pathogenic	LINC00994;FHIT;PSMD6;SYNPR;PRICKLE2;FEZF2;ADAMTS9;PSMD6-AS2;C3orf14;SYNPR-AS1;MAGI1;PRICKLE2-AS1;PRICKLE2-AS3;PRICKLE2-AS2;SLC25A26;MAGI1-IT1;SNTN;CADPS;THOC7;THOC7-AS1;ADAMTS9-AS2;ADAMTS9-AS1;PTPRG;MAGI1-AS1;LINC00698;ATXN7;PTPRG-AS1;C3orf49
13877	13877.p1	HumanOmni2.5-4v1_H	Proband	M	de novo	3	77827061	84427974	6600913	Loss	3p12.1;3p12.2;3p12.3	Likely Pathogenic	LINC02027;ROBO1;MIR3923;LOC101927374;GBE1;LINC02077
13929	13929.p1	HumanOmni2.5-4v1_H	Proband	M	maternally inherited	3	2595938	2745231	149293	Gain	3p26.3	VUS	CNTN4
14018	14018.p1	HumanOmni2.5-4v1_H	Proband	M	paternally inherited	3	2281035	2789985	508950	Gain	3p26.3	VUS	CNTN4
14184	14184.s1	HumanOmni2.5-4v1_H	Unaffected Sibling	M	maternally inherited	3	2307030	2816531	509501	Gain	3p26.3;3p26.2	VUS	CNTN4
14213	14213.s1	HumanOmni2.5-4v1_H	Unaffected Sibling	F	paternally inherited	3	1081832	1243163	161331	Gain	3p26.3	VUS	CNTN6
14478	14478.s1	HumanOmni2.5-4v1_H	Unaffected Sibling	F	maternally inherited	3	2610327	2669118	58791	Gain	3p26.3	VUS	CNTN4
14540	14540.s1	HumanOmni2.5-4v1_H	Unaffected Sibling	F	paternally inherited	3	1202295	2219001	1016706	Loss	3p26.3	VUS	CNTN6;CNTN4;CNTN4-AS2
14595	14595.p1	HumanOmni2.5-4v1_H	Proband	M	de novo	3	195725621	197346971	1621350	Loss	3q29	Pathogenic	3q29 microdeletion syndrome
11246	11246.s1	Human1Mv1_C	Unaffected Sibling	F	paternally inherited	4	45839740	48280338	2440598	Gain	4p12;4p11	VUS	NIPAL1;COMMD8;TEC;TXK;LOC101927157;LOC101927179;GABRG1;MIR8053;ATP10D;CORIN;CNGA1;GABRB1;GABRA4;GABRA2;NFXL1;COX7B2
11299	11299.s1	Human1Mv1_C	Unaffected Sibling	M	paternally inherited	5	19822383	26787013	6964631	Loss	5p14.1;5p14.2;5p14.3	Likely Pathogenic	CDH10;CDH12;C5orf17;LINC02239;PMCHL1;CDH18;SNORA105B;LINC02211;CDH18-AS1;GUSBP1;SNORA105A;PRDM9
14174	14174.p1	HumanOmni2.5-4v1_H	Proband	M	paternally inherited	5	45644658	46404562	759904	Gain	5p11;5p12	VUS	HCN1
14174	14174.s1	HumanOmni2.5-4v1_H	Unaffected Sibling	M	paternally inherited	5	45644658	46404562	759904	Gain	5p11;5p12	VUS	HCN1
14609	14609.p1	HumanOmni2.5-4v1_H	Proband	M	de novo	6	156645627	157968293	1322666	Loss	6q25.3	Likely Pathogenic	SNORD28B;ZDHHC14;ARID1B;TMEM242;MIR3692;MIR4466
11154	11154.p1	Human1Mv1_C	Proband	M	de novo	7	72706490	74140582	1434093	Gain	7q11.23	Pathogenic	7q11.23 duplication syndrome
11439	11439.p1	Human1M-Duov3_H	Proband	M	paternally inherited	7	69735610	69769369	33760	Loss	7q11.22	VUS	AUTS2
11439	11439.s1	Human1M-Duov3_H	Unaffected Sibling	M	paternally inherited	7	69735610	69769369	33760	Loss	7q11.22	VUS	AUTS2
12955	12955.p1	Human1M-Duov3_H	Proband	M	de novo	7	72722981	74185643	1462663	Gain	7q11.23	Pathogenic	7q11.23 duplication syndrome
13128	13128.p1	Human1M-Duov3_H	Proband	F	paternally inherited	7	113849929	113998246	148318	Loss	7q31.1	VUS	FOXP2
13128	13128.s1	Human1M-Duov3_H	Unaffected Sibling	M	paternally inherited	7	113849929	113998246	148318	Loss	7q31.1	VUS	FOXP2
13653	13653.s1*	HumanOmni2.5-4v1_H	Unaffected Sibling	M	maternally inherited	7	146406379	146753384	347005	Gain	7q35	VUS	CNTNAP2
14032	14032.p1	HumanOmni2.5-4v1_H	Proband	M	de novo	7	74455447	76287409	1831962	Gain	7q11.23	Likely Pathogenic	Distal 7q11.23 Microduplication Syndrome
14257	14257.p1	HumanOmni2.5-4v1_H	Proband	M	paternally inherited	7	151840461	152021440	180979	Gain	7q36.1	VUS	KMT2C
14257	14257.s1	HumanOmni2.5-4v1_H	Unaffected Sibling	F	paternally inherited	7	151829796	152021440	191644	Gain	7q36.1	VUS	KMT2C
14484	14484.p1	HumanOmni2.5-4v1_H	Proband	M	de novo	7	74455447	76701520	2246073	Loss	7q11.23	Likely Pathogenic	Distal 7q11.23 Microdeletion Syndrome
11722	11722.p1	Human1M-Duov3_H	Proband	M	paternally inherited	8	1099986	1308026	208040	Gain	8p23.3	VUS	DLGAP2;LOC286083
13876	13876.p1	HumanOmni2.5-4v1_H	Proband	M	de novo	8	35745345	50435233	14689888	Gain	8p11.1;8p11.21;8p11.22;8p11.23;8p12;8q11.1;8q11.21	Likely Pathogenic	KCNU1;MIR1268A;LINC01605;ADGRA2;PLPBP;BRF2;RAB11FIP1;GOT1L1;STAR;BAG4;ASH2L;DDHD2;LSM1;LETM2;EIF4EBP1;PLPP5;NSD3;FGFR1;C8orf86;RNF5P1;TACC1;PLEKHA2;TM2D2;ADAM5;SNORD38D;ADAM32;PLEKHA2;HTRA4;ADAM9;ADAM18;ADAM2;IDO2;IDO1;LOC100130964;C8orf4;MIR486-2;SMIM19;GPAT4;AP3M2;IKBKB;POLB;VDAC3;RNF170;MIR4469;CHRNB3;MIR548AO;GOLGA7;POTEA;LOC101929897;FNTA;HOOK3;SNORD65B;CHRNA6;PLAT;LOC105379393;NKX6-3;POMK;S…
11435	11435.p1*	Human1Mv1_C	Proband	M	de novo	9	46587	3383495	3336908	Gain	9p24.3;9p24.2	VUS	DMRT1;DOCK8;DMRT3;VLDLR;CBWD1;PUM3;FOXD4;DMRT2;RFX3;LINC01231;LINC01230;C9orf66;KANK1;SMARCA2;VLDLR-AS1;KCNV2;PGM5P3-AS1
11957	11957.p1	Human1M-Duov3_H	Proband	M	paternally inherited	9	120015837	120095530	79694	Loss	9q33.1	VUS	ASTN2
11957	11957.s1	Human1M-Duov3_H	Unaffected Sibling	M	paternally inherited	9	120015837	120095530	79694	Loss	9q33.1	VUS	ASTN2
12235	12235.p1	Human1M-Duov3_H	Proband	M	de novo	9	130871275	131469287	598012	Gain	9q34.11	VUS	C9orf16;PTGES2-AS1;LCN2;SPTAN1;DNM1;GLE1;SET;MIR199B;TRUB2;CERCAM;GOLGA2;MIR219A2;ODF2;PKN3;SLC25A25;SLC27A4;SLC25A25-AS1;MIR1268A;PTGES2;URM1;MIR3154;WDR34;MIR219B;SWI5;COQ4;CIZ1
12581	12581.p1	Human1M-Duov3_H	Proband	F	de novo	9	140680073	141072194	392122	Loss	9q34.3	Pathogenic	9q subtelomeric deletion syndrome
12647	12647.s1	Human1M-Duov3_H	Unaffected Sibling	M	maternally inherited	9	140542378	141036645	494267	Gain	9q34.3	VUS	9q34.3 Microduplication Synrome
12647	12647.s3	Human1M-Duov3_H	Unaffected Sibling	M	maternally inherited	9	140542739	141105225	562486	Gain	9q34.3	VUS	9q34.3 Microduplication Synrome
13727	13727.p1	HumanOmni2.5-4v1_H	Proband	M	de novo	9	94612538	96874049	2261511	Gain	9q22.32;9q22.31	VUS	PRSS47;MIR3651;FAM120A;LOC100128076;SNORA84;BARX1-AS1;MIR4670;ASPN;MIR548AU;LOC642943;ROR2;LOC101927954;SUSD3;SPTLC1;MIR4291;CARD19;IARS;FGD3;WNK2;NINJ1;C9orf129;PTPDC1;ECM2;BARX1;NOL8;FAM120AOS;IPPK;BICD2;CENPP;OMD;ANKRD19P;ZNF484;LOC100128361;LOC101929748;OGN;LINC00475;PHF2
13733	13733.s1	HumanOmni2.5-4v1_H	Unaffected Sibling	M	maternally inherited	9	36359028	36952743	593715	Gain	9p13.2	VUS	PAX5;MELK;MIR4540;RNF38;MIR4475
14037	14037.s1	HumanOmni2.5-4v1_H	Unaffected Sibling	F	maternally inherited	9	135737088	135769837	32749	Gain	9q34.13	VUS	AK8;SPACA9;TSC1
14376	14376.p1	HumanOmni2.5-4v1_H	Proband	M	de novo	9	70961350	78615697	7654347	Loss	9q21.11;9q21.13;9q21.12	Likely Pathogenic	FAM122A;SMC5-AS1;TMC1;ABHD17B;MAMDC2;TMEM252;NMRK1;PCSK5;ZFAND5;PGM5-AS1;LOC101927069;C9orf135-AS1;FAM189A2;CARNMT1;BANCR;LINC01474;MIR204;MAMDC2-AS1;SMC5;RORB;ALDH1A1;C9orf57;C9orf85;TRPM6;KLF9;TRPM3;ANXA1;LOC101927358;C9orf41-AS1;C9orf40;PGM5;PTAR1;OSTF1;FXN;TMEM2;TJP2;LINC01506;LINC01504;APBA1;PIP5K1B;MIR548H3;GDA;PRKACG;C9orf135;RORB-AS1
13465	13465.p1	Human1M-Duov3_H	Proband	M	paternally inherited	10	46280824	51832066	5551242	Gain	10q11.22;10q11.23	VUS	Recurrent 10q11.21q11.23 Microduplication
13465	13465.s1	Human1M-Duov3_H	Unaffected Sibling	F	paternally inherited	10	46313083	51832066	5518983	Gain	10q11.22;10q11.23	VUS	Recurrent 10q11.21q11.23 Microduplication
14211	14211.s1	HumanOmni2.5-4v1_H	Unaffected Sibling	F	de novo	10	15292213	20722097	5429884	Loss	10p13;10p12.33;10p12.32;10p12.31	Likely Pathogenic	ITGA8;VIM-AS1;MALRD1;SLC39A12-AS1;ST8SIA6-AS1;STAM-AS1;STAM;SLC39A12;MRC1;MIR511;NSUN6;CACNB2;LOC101928834;ARL5B;PLXDC2;C1QL3;CUBN;TRDMT1;RSU1;FAM171A1;HACD1;ST8SIA6;PTER;VIM;MINDY3;TMEM236
13611	13611.s1	HumanOmni2.5-4v1_H	Unaffected Sibling	M	de novo	11	99398438	99513359	114921	Loss	11q22.1	VUS	CNTN5
14419	14419.p1	HumanOmni2.5-4v1_H	Proband	M	maternally inherited	11	100162843	100322582	159739	Loss	11q22.1	VUS	CNTN5
12184	12184.p1	Human1M-Duov3_H	Proband	F	de novo	12	17015267	29989292	12974026	Loss	12p11.23;12p12.3;12p12.2;12p12.1;12p11.22	Likely Pathogenic	SSPN;RASSF8;OVCH1-AS1;RASSF8-AS1;SOX5;SMCO2;MED21;PLCZ1;ITPR2;REP15;CCDC91;SLCO1B1;GOLT1B;SLCO1B3;FGFR1OP2;MIR920;SLCO1B7;AEBP2;TM7SF3;MIR4302;ARNTL2;SKP1P2;SPX;C12orf71;C12orf77;LOC101928441;LINC02378;MRPS35;BHLHE41;PDE3A;PTHLH;PYROXD1;CMAS;ETNK1;RERGL;LDHB;LOC645177;INTS13;ETFRF1;C2CD5;ARNTL2-AS1;ERGIC2;FAR2;IAPP;MANSC4;CASC1;GYS2;RECQL;BCAT1;SLCO1A2;LINC02468;LMNTD1;LRMP;KRAS;LINC02398;SOX5-AS…
11233	11233.p1	Human1Mv1_C	Proband	F	de novo	15	69100017	74157146	5057130	Loss	15q24.1;15q23	Likely Pathogenic	C15orf59-AS1;LOC145694;REC114;TLE3;CELF6;RPLP1;PCAT29;HEXA-AS1;BBS4;NOX5;ADPGK;ANP32A;LRRC49;THAP10;EWSAT1;SALRNA2;SALRNA3;NPTN;ARIH1;GRAMD2;MIR630;UACA;LINC02205;LINC02204;TMEM202;NEO1;HCN4;TMEM202-AS1;PARP6;PKM;MYO9A;LARP6;SENP8;THSD4-AS1;THSD4;THSD4-AS2;PAQR5;DRAIC;LINC00593;ADPGK-AS1;CT62;NR2E3;GLCE;NPTN-IT1;C15orf59;MIR629;HEXA;HIGD2B;CD276;MIR548H4;KIF23;LINC02259;SPESP1;GOLGA6B
11348	11348.p1	Human1Mv1_C	Proband	M	maternally inherited	15	84947899	85806016	858117	Loss	15q25.3;15q25.2	Likely Pathogenic	distal 15q25 deletion syndrome
11348	11348.s1	Human1Mv1_C	Unaffected Sibling	F	maternally inherited	15	84947899	85729925	782026	Loss	15q25.3;15q25.2	Likely Pathogenic	distal 15q25 deletion syndrome
11928	11928.p1	Human1M-Duov3_H	Proband	F	de novo	15	30927210	32515973	1588763	Gain	15q13.2;15q13.3	Likely Pathogenic	15q13.3 Microduplication syndrome
12007	12007.p1	Human1M-Duov3_H	Proband	F	de novo	15	20359201	28628813	8269612	Gain	15q11.1;15q11.2;15q12;15q13.1	Likely Pathogenic	15q11-q13 duplication syndrome
13082	13082.p1	Human1M-Duov3_H	Proband	M	maternally inherited	15	30943512	32633771	1690260	Loss	15q13.2;15q13.3	Likely Pathogenic	15q13.3 microdeletion syndrome
13301	13301.p1	Human1M-Duov3_H	Proband	M	de novo	15	30861784	32515973	1654190	Loss	15q13.2;15q13.3	Likely Pathogenic	15q13.3 microdeletion syndrome
13355	13355.p1	Human1M-Duov3_H	Proband	M	de novo	15	26971834	27548820	576986	Gain	15q12	VUS	GABRA5;GABRG3;GABRB3;GABRG3-AS1
13585	13585.p1	Human1M-Duov3_H	Proband	M	paternally inherited	15	29211558	30382120	1170562	Loss	15q13.2;15q13.1	VUS	TJP1;APBA2;NSMCE3;GOLGA8J;ULK4P3;LOC100130111;FAM189A1
13585	13585.s1	Human1M-Duov3_H	Unaffected Sibling	F	paternally inherited	15	29211558	30407456	1195898	Loss	15q13.2;15q13.1	VUS	TJP1;APBA2;NSMCE3;GOLGA8J;ULK4P3;LOC100130111;FAM189A1
13647	13647.p1	HumanOmni2.5-4v1_H	Proband	M	de novo	15	30934220	32620127	1685907	Loss	15q13.2;15q13.3	Likely Pathogenic	15q13.3 microdeletion syndrome
14159	14159.p1	HumanOmni2.5-4v1_H	Proband	M	de novo	15	23667412	28535266	4867854	Gain	15q11.2;15q13.1;15q12	Likely Pathogenic	15q11-q13 duplication syndrome
14550	14550.p1	HumanOmni2.5-4v1_H	Proband	F	de novo	15	22652330	28488888	5836558	Gain	15q11.1;15q11.2;15q12;15q13.1;15q13.2;15q13.3	Likely Pathogenic	15q11-q13 duplication syndrome
14634	14634.p1	HumanOmni2.5-4v1_H	Proband	M	de novo	15	22750305	29050198	6299893	Gain	15q11.2;15q12;15q13.1	Likely Pathogenic	15q11-q13 duplication syndrome
14687	14687.p1	HumanOmni2.5-4v1_H	Proband	M	de novo	15	20005287	32620127	10716312	Gain	15q11.2;15q13.3	Pathogenic	15q11-q13 duplication syndrome
11048	11048.s2	Human1Mv1_C	Unaffected Sibling	M	de novo	16	151218	180719	29501	Gain	16p13.3	VUS	NPRL3
11090	11090.p1*	Human1M-Duov3_H	Proband	M	de novo	16	29592357	30205302	612946	Loss	16p11.2	Pathogenic	16p11.2 deletion syndrome
11327	11327.p1	Human1Mv1_C	Proband	M	de novo	16	81181180	86191464	5010285	Loss	16q23.2;16q23.3;16q24.1	Likely Pathogenic	C16orf74;KLHL36;CDH13;IRF8;ATP2C2-AS1;CRISPLD2;KCNG4;PLCG2;MIR6774;ATP2C2;DNAAF1;CMIP;MIR3182;HSDL1;HSBP1;LOC101928446;MIR6504;PKD1L2;LOC100129617;COX4I1;COTL1;MPHOSPH6;GSE1;GAN;SDR42E1;BCO1;LOC102724163;HSD17B2;ADAD2;NECAB2;KIAA0513;MIR8058;TAF1C;MIR4720;TLDC1;SLC38A8;USP10;FAM92B;LOC101928557;WFDC1;LINC02139;MIR7854;LOC101928417;MLYCD;MIR1910;ZDHHC7;MBTPS1;OSGIN1;GINS2;MIR5093;EMC8;LINC00311
11433	11433.p1	Human1M-Duov3_H	Proband	M	de novo	16	29655864	30205302	549439	Loss	16p11.2	Pathogenic	16p11.2 deletion syndrome
11435	11435.p1*	Human1Mv1_C	Proband	M	de novo	16	84780	1313637	1228857	Loss	16p13.3	VUS	ATR-16 syndrome
11450	11450.p1	Human1Mv1_C	Proband	M	paternally inherited	16	14901370	16348605	1447236	Loss	16p13.11	Likely Pathogenic	16p13.11 recurrent microdeletion (neurocognitive disorder susceptibility locus)
11511	11511.p1	Human1Mv1_C	Proband	M	de novo	16	15445228	16362419	917192	Gain	16p13.11	VUS	16p13.11 recurrent microduplication (neurocognitive disorder susceptibility locus)
11540	11540.p1	Human1Mv1_C	Proband	M	de novo	16	29647342	30199805	552464	Loss	16p11.2	Pathogenic	16p11.2 deletion syndrome
11545	11545.s1	Human1Mv1_C	Unaffected Sibling	M	paternally inherited	16	14901370	16279714	1378345	Gain	16p13.11	VUS	16p13.11 recurrent microduplication (neurocognitive disorder susceptibility locus)
11629	11629.p1	Human1M-Duov3_H	Proband	M	maternally inherited	16	29592357	30223361	631005	Gain	16p11.2	Pathogenic	16p11.2 microduplication syndrome
12010	12010.p1	Human1M-Duov3_H	Proband	F	maternally inherited	16	29560658	30223361	662704	Loss	16p11.2	Pathogenic	16p11.2 deletion syndrome
12020	12020.s1	Human1M-Duov3_H	Unaffected Sibling	M	maternally inherited	16	15479879	16303388	823509	Gain	16p13.11	VUS	16p13.11 recurrent microduplication (neurocognitive disorder susceptibility locus)
12020	12020.s2	Human1M-Duov3_H	Unaffected Sibling	M	maternally inherited	16	15479879	16303388	823509	Gain	16p13.11	VUS	16p13.11 recurrent microduplication (neurocognitive disorder susceptibility locus)
12100	12100.p1	Human1M-Duov3_H	Proband	M	de novo	16	29624247	30205302	581056	Loss	16p11.2	Pathogenic	16p11.2 deletion syndrome
12308	12308.p1	Human1M-Duov3_H	Proband	F	de novo	16	29647342	30199805	552464	Loss	16p11.2	Pathogenic	16p11.2 deletion syndrome
12347	12347.s1	Human1M-Duov3_H	Unaffected Sibling	F	de novo	16	15432955	16353166	920211	Loss	16p13.11	Likely Pathogenic	16p13.11 recurrent microdeletion (neurocognitive disorder susceptibility locus)
12372	12372.s1	Human1M-Duov3_H	Unaffected Sibling	F	de novo	16	15479879	16291983	812104	Gain	16p13.11	VUS	16p13.11 recurrent microduplication (neurocognitive disorder susceptibility locus)
12435	12435.p1	Human1M-Duov3_H	Proband	M	de novo	16	29647342	30205302	557961	Gain	16p11.2	Pathogenic	16p11.2 microduplication syndrome
12451	12451.p1	Human1M-Duov3_H	Proband	M	de novo	16	29595483	30199805	604323	Loss	16p11.2	Pathogenic	16p11.2 deletion syndrome
12647	12647.p1	Human1M-Duov3_H	Proband	M	de novo	16	29655864	30199805	543942	Gain	16p11.2	Pathogenic	16p11.2 microduplication syndrome
12691	12691.p1	Human1M-Duov3_H	Proband	F	de novo	16	71128917	72937608	1808691	Loss	16q22.3;16q22.2	Likely Pathogenic	HP;ZFHX3;DHX38;IST1;ZNF19;TXNL4B;LINC01572;PMFBP1;HYDIN;TAT;ATXN1L;PKD1L3;LOC105371335;MARVELD3;SNORA70D;HPR;CALB2;SNORD71;LINC02136;ZNF23;PHLPP2;CHST4;AP1G1;TAT-AS1;ZNF821;CMTR2;DHODH
12839	12839.p1	HumanOmni2.5-4v1_H	Proband	M	de novo	16	15303048	16305355	1002307	Loss	16p13.11	Likely Pathogenic	16p13.11 recurrent microdeletion (neurocognitive disorder susceptibility locus)
12861	12861.p1	Human1M-Duov3_H	Proband	M	paternally inherited	16	14901370	16417280	1515910	Loss	16p13.11	Likely Pathogenic	16p13.11 recurrent microdeletion (neurocognitive disorder susceptibility locus)
12944	12944.p1	Human1M-Duov3_H	Proband	M	maternally inherited	16	15125441	16291983	1166542	Gain	16p13.11	VUS	16p13.11 recurrent microduplication (neurocognitive disorder susceptibility locus)
13335	13335.p1	Human1M-Duov3_H	Proband	F	de novo	16	29647342	30199805	552464	Gain	16p11.2	Pathogenic	16p11.2 microduplication syndrome
13416	13416.p1	Human1M-Duov3_H	Proband	M	de novo	16	28814098	29043450	229352	Loss	16p11.2	Pathogenic	Distal 16p11.2 Microdeletion Syndrome (SH2B1)
13487	13487.p1	Human1M-Duov3_H	Proband	M	maternally inherited	16	29595483	30198151	602669	Gain	16p11.2	Pathogenic	16p11.2 microduplication syndrome
13509	13509.p1	Human1M-Duov3_H	Proband	F	paternally inherited	16	29647342	30195014	547672	Gain	16p11.2	Pathogenic	16p11.2 microduplication syndrome
13509	13509.s1	Human1M-Duov3_H	Unaffected Sibling	F	paternally inherited	16	29595483	30198151	602668	Gain	16p11.2	Pathogenic	16p11.2 microduplication syndrome
13534	13534.p1	Human1M-Duov3_H	Proband	M	paternally inherited	16	14916693	16303388	1386695	Gain	16p13.11	VUS	16p13.11 recurrent microduplication (neurocognitive disorder susceptibility locus)
13534	13534.s1	Human1M-Duov3_H	Atypically Developing Sibling	M	paternally inherited	16	14916693	16303388	1386695	Gain	16p13.11	VUS	16p13.11 recurrent microduplication (neurocognitive disorder susceptibility locus)
13815	13815.p1	HumanOmni2.5-4v1_H	Proband	M	de novo	16	76247492	76514714	267222	Loss	16q23.1	VUS	CNTNAP4
13925	13925.p1	HumanOmni2.5-4v1_H	Proband	M	paternally inherited	16	21839340	22440319	600979	Loss	16p12.2	Likely Pathogenic	Recurrent 16p12.1 microdeletion (neurodevelopmental susceptibility locus)
13925	13925.s1	HumanOmni2.5-4v1_H	Atypically Developing Sibling	F	paternally inherited	16	21839340	22440319	600979	Loss	16p12.2	Likely Pathogenic	Recurrent 16p12.1 microdeletion (neurodevelopmental susceptibility locus)
14023	14023.p1	HumanOmni2.5-4v1_H	Proband	M	de novo	16	29595049	30199579	604530	Gain	16p11.2	Pathogenic	16p11.2 microduplication syndrome
14165	14165.p1	HumanOmni2.5-4v1_H	Proband	M	maternally inherited	16	14945195	16305355	1360160	Gain	16p13.11	VUS	16p13.11 recurrent microduplication (neurocognitive disorder susceptibility locus)
14169	14169.p1	HumanOmni2.5-4v1_H	Proband	M	paternally inherited	16	14929725	16305355	1375630	Loss	16p13.11	Likely Pathogenic	16p13.11 recurrent microdeletion (neurocognitive disorder susceptibility locus)
14517	14517.p1	HumanOmni2.5-4v1_H	Proband	M	paternally inherited	16	15479879	16363239	883360	Gain	16p13.11	VUS	16p13.11 recurrent microduplication (neurocognitive disorder susceptibility locus)
14684	14684.p1	HumanOmni2.5-4v1_H	Proband	M	paternally inherited	16	6353397	6380696	27299	Loss	16p13.3	VUS	RBFOX1
14684	14684.s1	HumanOmni2.5-4v1_H	Unaffected Sibling	F	paternally inherited	16	6353397	6380696	27299	Loss	16p13.3	VUS	RBFOX1
11353	11353.p1	Human1Mv1_C	Proband	F	de novo	17	34815551	36349307	1533756	Loss	17q12	Likely Pathogenic	RCAD (renal cysts and diabetes)
12117	12117.s1	Human1M-Duov3_H	Unaffected Sibling	F	de novo	17	58235343	60339696	2104353	Gain	17q23.1;17q23.2	VUS	PPM1D;C17orf64;APPBP2;CA4;BCAS3;SCARNA20;USP32;LINC01999;INTS2;NACA2;TBX2-AS1;LOC101927855;TBX2;C17orf82;MED13;TBX4;BRIP1;BCAS3
13561	13561.p1	Human1M-Duov3_H	Proband	F	de novo	17	16771779	17964717	1192938	Gain	17p11.2	Likely Pathogenic	Potocki-Lupski syndrome (RAI1)
14008	14008.s1	HumanOmni2.5-4v1_H	Unaffected Sibling	M	paternally inherited	17	60030333	60255005	224672	Gain	17q23.2	VUS	MED13
14084	14084.p1	HumanOmni2.5-4v1_H	Proband	M	de novo	17	73436884	74578791	1141907	Loss	17q25.1	Likely Pathogenic	RECQL5;TEN1-CDK3;SPHK1;TSEN54;MIR4738;SNORD1A;SNORD1B;EVPL;TEN1;MIR4538;AANAT;CYGB;SMIM6;SMIM5;MYO15B;ZACN;RHBDF2;MIR6785;SAP30BP;H3F3B;ST6GALNAC2;RNF157;FOXJ1;PRPSAP1;ITGB4;QRICH2;TMEM94;UNC13D;SNHG16;MRPL38;FBF1;TRIM47;UNK;TRIM65;UBALD2;EXOC7;SNORD1C;LLGL2;GALK1;UBE2O;PRCD;ACOX1;MIR6868;GALR2;SRP68;CDK3;CASKIN2;WBP2;RNF157-AS1
14643	14643.p1	HumanOmni2.5-4v1_H	Proband	F	de novo	17	34815551	36298335	1482784	Loss	17q12	Likely Pathogenic	RCAD (renal cysts and diabetes)
13036	13036.p1	Human1M-Duov3_H	Proband	M	de novo	20	29615121	35708713	6093592	Gain	20q11.21;20q11.22;20q11.23	Likely Pathogenic	BCL2L1;MIR4755;AHCY;REM1;CHMP4B;BPIFB3;BPIFB2;BPIFB1;MIR1825;FRG1DP;BPIFB4;MIR644A;SUN5;NOL4L;POFUT1;DEFB116;MLLT10P1;TPX2;DEFB115;ITCH;DYNLRB1;ASXL1;KIF3B;BPIFA4P;COMMD7;DEFB118;DEFB119;TM9SF4;ZNF341;CBFA2T2;LOC149950;CDK5RAP1;MAPRE1;LOC101929698;NECAB3;DNMT3B;SNTA1;EIF2S2;BPIFB6;TTLL9;MYLK2;FOXS1;COX4I2;ZNF341-AS1;ACTL10;DUSP15;HCK;FRG1BP;HM13;MIR3193;RALY-AS1;XKR7;DEFB124;C20orf203;RALY;E2F1;H…
11824	11824.s1	Human1M-Duov3_H	Atypically Developing Sibling	M	de novo	21	1	48129895	48129894	Gain	21p13;21q22.3	Pathogenic	Down Syndrome
11090	11090.p1*	Human1M-Duov3_H	Proband	M	maternally inherited	22	22998050	25030745	1909614	Gain	22q11.23;22q11.22	Likely Pathogenic	22q11.2 distal duplication
12224	12224.p1	Human1M-Duov3_H	Proband	M	de novo	22	40496656	40765110	268454	Loss	22q13.1	Likely Pathogenic	ADSL;TNRC6B
12434	12434.p1	Human1M-Duov3_H	Proband	M	paternally inherited	22	19040775	19198226	157451	Gain	22q11.21	VUS	TSSK2;GSC2;SLC25A1;DGCR2;LINC01311;DGCR14;CLTCL1
12434	12434.s1	Human1M-Duov3_H	Unaffected Sibling	F	paternally inherited	22	19040775	19198226	157451	Gain	22q11.21	VUS	TSSK2;GSC2;SLC25A1;DGCR2;LINC01311;DGCR14;CLTCL1
12661	12661.p1	Human1M-Duov3_H	Proband	F	maternally inherited	22	20732809	21465780	732971	Gain	22q11.21	Likely Pathogenic	22q11 duplication syndrome
13653	13653.s1*	HumanOmni2.5-4v1_H	Unaffected Sibling	M	de novo	22	18886915	21464479	2577564	Loss	22q11.21	Likely Pathogenic	22q11 deletion syndrome (Velocardiofacial / DiGeorge syndrome)
13851	13851.s1	HumanOmni2.5-4v1_H	Unaffected Sibling	M	maternally inherited	22	50906108	51131456	225348	Gain	22q13.33	VUS	LMF2;NCAPH2;CPT1B;MAPK8IP2;ARSA;CHKB-CPT1B;ODF3B;SYCE3;CHKB;SBF1;CHKB-AS1;TYMP;MIOX;SCO2;KLHDC7B;SHANK3;ADM2
13859	13859.p1	HumanOmni2.5-4v1_H	Proband	M	de novo	22	18645585	21040868	2395283	Loss	22q11.21	Likely Pathogenic	22q11 deletion syndrome (Velocardiofacial / DiGeorge syndrome)
14232	14232.p1	HumanOmni2.5-4v1_H	Proband	F	de novo	22	48599031	51213613	2614582	Loss	22q13.32;22q13.33	Pathogenic	LMF2;CRELD2;CHKB-CPT1B;ODF3B;SBF1;ACR;MIOX;LOC105373100;MAPK11;MAPK12;PANX2;DENND6B;LOC284933;CHKB;PLXNB2;MIR4535;TRABD;TYMP;MIR3201;SYCE3;SELENOO;ADM2;IL17REL;FAM19A5;ZBED4;PIM3;TTLL8;CPT1B;RABL2B;PPP6R2;KLHDC7B;MIR3667;ALG12;MOV10L1;SHANK3;BRD1;MAPK8IP2;NCAPH2;RPL23AP82;ARSA;MIR6821;LINC01310;MLC1;CHKB-AS1;HDAC10;C22orf34;TUBGCP6;SCO2
14259	14259.p1	HumanOmni2.5-4v1_H	Proband	M	de novo	22	18886915	21910280	3023365	Gain	22q11.21	Pathogenic	22q11 duplication syndrome
14330	14330.p1	HumanOmni2.5-4v1_H	Proband	F	de novo	22	18874965	21464479	2589514	Gain	22q11.21	Pathogenic	22q11 duplication syndrome
14468	14468.s1	HumanOmni2.5-4v1_H	Atypically Developing Sibling	F	de novo	22	18645585	21608479	2962894	Loss	22q11.21	Likely Pathogenic	22q11 deletion syndrome (Velocardiofacial / DiGeorge syndrome)
12412	12412.p1	Human1M-Duov3_H	Proband	M	de novo	X	1	155270560	155270559	Gain	Xp22.33;Xq28	Pathogenic	Kleinfelter Syndrome
11092	11092.p1	Human1Mv1_C	Proband	M	de novo	X	153566032	153811639	245607	Gain	Xq28	VUS	SLC10A3;EMD;GDI1;MIR6858;FAM50A;LAGE3;PLXNA3;DNASE1L1;UBL4A;ATP6AP1;TAZ;FAM223B;G6PD;FAM223A;RPL10;IKBKG;FAM3A;FLNA;CH17-340M24;SNORA70
11158	11158.p1	Human1M-Duov3_H	Proband	M	maternally inherited	X	23003601	23063857	60257	Loss	Xp22.11	Likely Pathogenic	DDX53
11158	11158.s1	Human1M-Duov3_H	Unaffected Sibling	M	maternally inherited	X	23003601	23063857	60257	Loss	Xp22.11	Likely Pathogenic	DDX53
11554	11554.s1	Human1Mv1_C	Unaffected Sibling	M	de novo	X	1	155270560	155270559	Gain	Xp22.33;Xq28	Pathogenic	Kleinfelter Syndrome
11600	11600.p1	Human1M-Duov3_H	Proband	M	maternally inherited	X	31589214	32047215	458001	Gain	Xp21.1	VUS	DMD
12096	12096.s1	Human1M-Duov3_H	Unaffected Sibling	M	maternally inherited	X	31647841	31692789	44948	Loss	Xp21.1	Likely Pathogenic	DMD
12096	12096.s2	Human1M-Duov3_H	Unaffected Sibling	M	maternally inherited	X	31647841	31692789	44948	Loss	Xp21.1	Likely Pathogenic	DMD
12532	12532.p1	Human1M-Duov3_H	Proband	M	maternally inherited	X	12063632	12514521	450889	Gain	Xp22.2	VUS	FRMPD4
12561	12561.p1	Human1M-Duov3_H	Proband	M	de novo	X	22950303	23301489	351187	Loss	Xp22.11	Likely Pathogenic	PTCHD1-AS;DDX53
12805	12805.p1	Human1M-Duov3_H	Proband	F	de novo	X	1	155270560	155270559	Gain	Xp22.33;Xq28	Pathogenic	Triple X Syndrome
13089	13089.p1	Human1M-Duov3_H	Proband	M	maternally inherited	X	6052906	6667557	614652	Gain	Xp22.31	VUS	VCX3A;NLGN4X;LOC105373156;MIR4770
13839	13839.s1	HumanOmni2.5-4v1_H	Unaffected Sibling	F	de novo	X	1	155270560	155270559	Gain	Xp22.33;Xq28	Pathogenic	Triple X Syndrome
14319	14319.p1	HumanOmni2.5-4v1_H	Proband	M	de novo	X	32571372	32621165	49793	Loss	Xp21.1	Likely Pathogenic	MIR3915;DMD
14476	14476.p1	HumanOmni2.5-4v1_H	Proband	M	maternally inherited	X	5839825	6143682	303857	Gain	Xp22.31;Xp22.32	VUS	NLGN4X
14547	14547.s1	HumanOmni2.5-4v1_H	Unaffected Sibling	M	maternally inherited	X	5986220	6276604	290384	Gain	Xp22.31;Xp22.32	VUS	NLGN4X;LOC105373156
14564	14564.p1	HumanOmni2.5-4v1_H	Proband	M	maternally inherited	X	22981039	23075848	94809	Loss	Xp22.11	Likely Pathogenic	PTCHD1-AS;DDX53
14564	14564.s1	HumanOmni2.5-4v1_H	Unaffected Sibling	M	maternally inherited	X	22981039	23075848	94809	Loss	Xp22.11	Likely Pathogenic	PTCHD1-AS;DDX53
VUS = Variant of Unknown Significance
* Individual has >1 CNV
