# Supplementary material for: Predictive impact of rare genomic copy number variations in siblings of individuals with autism spectrum disorders
Source: Nat Commun. 2019 Dec 5;10:5519. doi: 10.1038/s41467-019-13380-2 (PMC6892938; doi:10.1038/s41467-019-13380-2)
Supplement: Supplementary file 3 — Supplementary Dataset 2 [file 41467_2019_13380_MOESM3_ESM.xlsx]

## Sheet: Supplementary Data File 2
Supplementary Data File 2: List of rare CNVs
Family ID	Sample ID	Sex	Chr	Start	End	Size	CNV	Cytoband	Genes	Gene Exons	Gene Exon IDs	Gene CDS	Gene CDS IDs
1-0004	1-0004-002	M	6	144893103	144939721	46619	Loss	6q24.2	UTRN	UTRN	7402	UTRN	7402
1-0025	1-0025-002	M	6	1866605	1960147	93543	Loss	6p25.3	GMDS	GMDS	2762	GMDS	2762
1-0025	1-0025-002	M	6	160376022	160398012	21991	Gain,Loss	6q25.3	IGF2R	IGF2R	3482	IGF2R	3482
1-0025	1-0025-002	M	7	153524142	153648708	124567	Gain	7q36.2	DPP6	DPP6	1804	DPP6	1804
1-0059	1-0059-001	F	7	12354406	12443042	88637	Loss	7p21.3	VWDE	VWDE	221806	VWDE	221806
1-0059	1-0059-003	M	7	12352210	12443042	90833	Loss	7p21.3	VWDE	VWDE	221806	VWDE	221806
1-0059	1-0059-004	F	7	12352549	12443042	90494	Loss	7p21.3	VWDE	VWDE	221806	VWDE	221806
1-0083	1-0083-001	F	17	1239946	1259930	19985	Gain	17p13.3	YWHAE	YWHAE	7531	YWHAE	7531
1-0083	1-0083-002	M	8	82618723	82659661	40939	Loss	8q21.13	CHMP4C;ZFAND1	CHMP4C;ZFAND1	92421;79752	CHMP4C;ZFAND1	92421;79752
1-0083	1-0083-003	M	17	1234258	1259930	25673	Gain	17p13.3	YWHAE	YWHAE	7531	YWHAE	7531
1-0083	1-0083-003	M	7	108606430	119657890	11051461	Loss	7q31.1;7q31.2;7q31.31	FOXP2;EIF3IP1;MIR6132;IMMP2L;LOC100996249;LINC01393;CTTNBP2;DOCK4;LINC00998;LINC01510;LSMEM1;CAV2;CAV1;ANKRD7;ST7-AS1;PPP1R3A;ST7-OT4;LINC01392;ST7;LINC02476;TES;GPR85;ST7-OT3;LSM8;TFEC;LOC102724434;DOCK4-AS1;MDFIC;ASZ1;SNORA25B;IFRD1;MIR3666;TMEM168;HRAT17;CAPZA2;ST7-AS2;BMT2;LRRN3;MET;ZNF277;WNT2;CFTR;LOC101928012	FOXP2;EIF3IP1;MIR6132;IMMP2L;LOC100996249;LINC01393;CTTNBP2;DOCK4;LINC00998;LINC01510;LSMEM1;CAV2;CAV1;ANKRD7;ST7-AS1;PPP1R3A;ST7-OT4;LINC01392;ST7;LINC02476;TES;GPR85;ST7-OT3;LSM8;TFEC;LOC102724434;DOCK4-AS1;MDFIC;ASZ1;SNORA25B;IFRD1;MIR3666;TMEM168;HRAT17;CAPZA2;ST7-AS2;BMT2;LRRN3;MET;ZNF277;WNT2;CFTR;LOC101928012	93986;442720;102466616;83943;100996249;102724386;83992;9732;401397;100996266;286006;858;857;56311;93653;5506;338069;104355291;7982;105375475;26136;54329;93655;51691;22797;102724434;100506413;29969;136991;109623459;3475;100500896;64418;101928036;830;93654;154743;54674;4233;11179;7472;1080;101928012	FOXP2;IMMP2L;CTTNBP2;DOCK4;LSMEM1;CAV2;CAV1;ANKRD7;PPP1R3A;ST7;TES;GPR85;LSM8;TFEC;MDFIC;ASZ1;IFRD1;TMEM168;CAPZA2;BMT2;LRRN3;MET;ZNF277;WNT2;CFTR	93986;83943;83992;9732;286006;858;857;56311;5506;7982;26136;54329;51691;22797;29969;136991;3475;64418;830;154743;54674;4233;11179;7472;1080
1-0092	1-0092-002	M	18	70622593	70967818	345226	Loss	18q22.3	LOC400655	LOC400655	400655
1-0092	1-0092-002	M	19	42422115	42446141	24027	Loss	19q13.2	LOC100505585	LOC100505585	100505585
1-0092	1-0092-003	M	12	40497609	40558050	60442	Gain	12q12	LINC02471;SLC2A13	LINC02471;SLC2A13	105369734;114134	SLC2A13	114134
1-0092	1-0092-004	M	19	42422115	42446141	24027	Loss	19q13.2	LOC100505585	LOC100505585	100505585
1-0092	1-0092-005	M	18	70622593	70958283	335691	Loss	18q22.3	LOC400655	LOC400655	400655
1-0092	1-0092-005	M	19	42422115	42458436	36322	Loss	19q13.2	LOC100505585	LOC100505585	100505585
1-0092	1-0092-005	M	7	44814172	44840028	25857	Loss	7p13	PPIA	PPIA	5478	PPIA	5478
1-0112	1-0112-001	F	6	167698740	167787865	89126	Gain	6q27	TTLL2;TCP10;UNC93A	TTLL2;TCP10;UNC93A	83887;6953;54346	TTLL2;TCP10;UNC93A	83887;6953;54346
1-0112	1-0112-002	M	4	99058771	99164872	106102	Loss	4q23	STPG2	STPG2	285555	STPG2	285555
1-0112	1-0112-002	M	4	189259332	189856546	597215	Gain	4q35.2	LINC01060	LINC01060	401164
1-0112	1-0112-003	M	4	189259332	189856546	597215	Gain	4q35.2	LINC01060	LINC01060	401164
1-0112	1-0112-004	M	2	202057852	202077627	19776	Loss	2q33.1	CASP10	CASP10	843	CASP10	843
1-0112	1-0112-004	M	4	99058771	99164872	106102	Loss	4q23	STPG2	STPG2	285555	STPG2	285555
1-0112	1-0112-004	M	4	189259332	189856546	597215	Gain	4q35.2	LINC01060	LINC01060	401164
1-0112	1-0112-004	M	6	167693591	167787878	94288	Gain	6q27	TTLL2;TCP10;UNC93A	TTLL2;TCP10;UNC93A	83887;6953;54346	TTLL2;TCP10;UNC93A	83887;6953;54346
1-0139	1-0139-001	F	19	42259136	42305800	46665	Gain	19q13.2	CEACAM3;CEACAM6	CEACAM3;CEACAM6	1084;4680	CEACAM3;CEACAM6	1084;4680
1-0139	1-0139-002	M	4	8355802	8373293	17492	Loss	4p16.1	ACOX3	ACOX3	8310	ACOX3	8310
1-0139	1-0139-005	F	19	42259136	42305800	46665	Gain	19q13.2	CEACAM3;CEACAM6	CEACAM3;CEACAM6	1084;4680	CEACAM3;CEACAM6	1084;4680
1-0144	1-0144-001	F	22	32642303	32720404	78102	Gain	22q12.3	SLC5A4	SLC5A4	6527	SLC5A4	6527
1-0144	1-0144-002	M	5	149915426	149968929	53504	Gain	5q33.1	NDST1	NDST1	3340	NDST1	3340
1-0144	1-0144-004	M	5	149915676	149968071	52396	Gain	5q33.1	NDST1	NDST1	3340	NDST1	3340
1-0171	1-0171-001	F	1	849467	3142659	2293193	Gain	1p36.32;1p36.33	NADK;SLC35E2;FAM213B;LOC100130417;UBE2J2;ANKRD65;MMEL1;VWA1;AGRN;TNFRSF14;FAAP20;LOC115110;SSU72;MMP23A;LOC100996583;CALML6;PEX10;PLEKHN1;PRKCZ-AS1;TNFRSF18;MRPL20;PLCH2;INTS11;SDF4;PANK4;SAMD11;AURKAIP1;PUSL1;CDK11B;NOC2L;MIB2;LINC01342;LINC01770;SCNN1D;ISG15;TTLL10;C1orf159;TNFRSF4;TMEM88B;RNF223;TMEM52;SLC35E2B;LOC100129534;LINC00982;B3GALT6;CCNL2;ATAD3C;ATAD3B;ATAD3A;KLHL17;CPTP;PERM1;TMEM240…	NADK;SLC35E2;FAM213B;LOC100130417;UBE2J2;ANKRD65;MMEL1;VWA1;AGRN;TNFRSF14;FAAP20;LOC115110;SSU72;MMP23A;LOC100996583;CALML6;PEX10;PLEKHN1;PRKCZ-AS1;TNFRSF18;MRPL20;PLCH2;INTS11;SDF4;PANK4;SAMD11;AURKAIP1;PUSL1;CDK11B;NOC2L;MIB2;LINC01342;LINC01770;SCNN1D;ISG15;TTLL10;C1orf159;TNFRSF4;TMEM88B;RNF223;TMEM52;SLC35E2B;LOC100129534;LINC00982;B3GALT6;CCNL2;ATAD3C;ATAD3B;ATAD3A;KLHL17;CPTP;PERM1;TMEM240…	65220;9906;127281;100130417;118424;441869;79258;64856;375790;8764;199990;115110;29101;8511;100996583;163688;5192;84069;100506504;8784;55052;9651;54973;51150;55229;148398;54998;126789;984;26155;142678;254099;102724312;6339;9636;254173;54991;7293;643965;401934;339456;728661;100129534;440556;126792;81669;219293;83858;55210;339451;80772;84808;339453;728642;102465434;116983;109623456;406983;85452;1107…	NADK;FAM213B;MRPL20;UBE2J2;GNB1;AGRN;TNFRSF14;MMEL1;SSU72;PEX10;PUSL1;TNFRSF18;INTS11;SDF4;PANK4;SAMD11;AURKAIP1;PLEKHN1;NOC2L;MIB2;PLCH2;SCNN1D;ISG15;TTLL10;C1orf159;TNFRSF4;SLC35E2;RNF223;TMEM52;SLC35E2B;B3GALT6;CCNL2;ATAD3C;ATAD3B;ATAD3A;KLHL17;CPTP;PERM1;TMEM240;CDK11A;FNDC10;ACAP3;FAAP20;CFAP74;RER1;CDK11B;MXRA8;VWA1;DVL1;ANKRD65;PRDM16;TMEM88B;MORN1;CALML6;ACTRT2;SKI;PRKCZ;TTC34;GABRD;TAS1R…	65220;127281;55052;118424;2782;375790;8764;79258;29101;5192;126789;8784;54973;51150;55229;148398;54998;84069;26155;142678;9651;6339;9636;254173;54991;7293;9906;401934;339456;728661;126792;81669;219293;83858;55210;339451;80772;84808;339453;728642;643988;116983;199990;85452;11079;984;54587;64856;1855;441869;63976;643965;79906;163688;140625;6497;5590;100287898;2563;83756;57801;388585;388581;8510
1-0171	1-0171-001	F	1	3153482	5551233	2397752	Gain	1p36.31;1p36.32	PRDM16;SMIM1;MIR551A;LINC01777;ARHGEF16;C1orf174;TP73-AS1;WRAP73;LINC01134;LINC01346;TP73;TPRG1L;DFFB;CCDC27;LRRC47;CEP104;MEGF6;AJAP1	PRDM16;SMIM1;MIR551A;LINC01777;ARHGEF16;C1orf174;TP73-AS1;WRAP73;LINC01134;LINC01346;TP73;TPRG1L;DFFB;CCDC27;LRRC47;CEP104;MEGF6;AJAP1	63976;388588;693135;284661;27237;339448;57212;49856;100133612;728716;7161;127262;1677;148870;57470;9731;1953;55966	PRDM16;SMIM1;ARHGEF16;C1orf174;MEGF6;TP73;TPRG1L;DFFB;CCDC27;LRRC47;CEP104;WRAP73;AJAP1	63976;388588;27237;339448;1953;7161;127262;1677;148870;57470;9731;49856;55966
1-0171	1-0171-001	F	1	104563800	104645166	81367	Loss	1p21.1	LOC100129138	LOC100129138	100129138
1-0171	1-0171-001	F	5	180455372	180563838	108467	Gain	5q35.3	BTNL9;OR2V1;MIR8089	BTNL9;OR2V1;MIR8089	153579;26693;102465882	BTNL9;OR2V1	153579;26693
1-0171	1-0171-001	F	6	140507594	140865359	357766	Loss	6q24.1	MIR3668	MIR3668	100500879
1-0171	1-0171-001	F	7	146393348	146516323	122976	Loss	7q35	CNTNAP2	CNTNAP2	26047	CNTNAP2	26047
1-0171	1-0171-001	F	7	146525217	159119707	12594491	Gain,Loss	7q36.3;7q36.2;7q36.1;7q35	ASB10;SSPO;FABP5P3;PRKAG2;LOC155060;LOC100506302;ZNF783;ZNF786;CNPY1;LOC101927914;WDR60;CUL1;TMUB1;LINC00689;MIR3907;PRKAG2-AS1;TMEM176A;TMEM176B;LOC100506585;NOM1;KMT2C;LINC01003;ZNF775;LINC01006;HTR5A;MIR548F4;CRYGN;ZNF212;IQCA1L;ZBED6CL;LRRC61;XRCC2;MNX1;C7orf33;ABCF2;UBE3C;LOC101928700;EN2;RBM33;ATG9B;ZNF282;PTPRN2;LOC105375556;C7orf13;ASIC3;PAXIP1;GIMAP8;INSIG1;GIMAP4;GIMAP5;GIMAP6;GIMAP7;GI…	ASB10;SSPO;FABP5P3;PRKAG2;LOC155060;LOC100506302;ZNF783;ZNF786;CNPY1;LOC101927914;WDR60;CUL1;TMUB1;LINC00689;MIR3907;PRKAG2-AS1;TMEM176A;TMEM176B;LOC100506585;NOM1;KMT2C;LINC01003;ZNF775;LINC01006;HTR5A;MIR548F4;CRYGN;ZNF212;IQCA1L;ZBED6CL;LRRC61;XRCC2;MNX1;C7orf33;ABCF2;UBE3C;LOC101928700;EN2;RBM33;ATG9B;ZNF282;PTPRN2;LOC105375556;C7orf13;ASIC3;PAXIP1;GIMAP8;INSIG1;GIMAP4;GIMAP5;GIMAP6;GIMAP7;GI…	136371;23145;220832;51422;155060;100506302;100289678;136051;285888;101927914;55112;8454;83590;154822;100500835;100505483;55365;28959;100506585;64434;58508;100128822;285971;100506380;3361;100313895;155051;7988;392843;113763;65999;7516;3110;202865;10061;9690;101928700;2020;155435;285973;8427;5799;105375556;129790;9311;22976;155038;3638;55303;55340;474344;168537;170575;26157;3757;389602;105375616;15…	TMEM176A;SSPO;FASTK;KRBA1;ZNF212;ZNF862;CHPF2;PRKAG2;SHH;WDR86;EZH2;IQCA1L;ZBED6CL;CRYGN;SLC4A2;LRRC61;XRCC2;RNF32;ASB10;LMBR1;SMARCD3;ZNF746;GBX1;C7orf33;ABCF2;MNX1;DNAJB6;GIMAP1-GIMAP5;ZNF783;HTR5A;EN2;VIPR2;ZNF786;CNPY1;NOM1;WDR60;ATG9B;ABCB8;ZNF282;CUL1;DPP6;GALNTL5;ESYT2;NOS3;TMUB1;RBM33;NUB1;PDIA4;ASIC3;PAXIP1;AGAP3;GIMAP8;TMEM176B;GIMAP4;GIMAP5;GIMAP6;GIMAP7;PTPRN2;GIMAP1;GIMAP2;REPIN1;RHE…	55365;23145;10922;84626;7988;643641;54480;51422;6469;349136;2146;392843;113763;155051;6522;65999;7516;140545;136371;64327;6604;155061;2636;202865;10061;3110;10049;100527949;100289678;3361;2020;7434;136051;285888;64434;55112;285973;11194;8427;8454;1804;168391;57488;4846;83590;155435;51667;9601;9311;22976;116988;155038;28959;55303;55340;474344;168537;5799;170575;26157;29803;6009;3757;389602;63917;5…
1-0171	1-0171-002	M	14	93190505	93205872	15368	Gain	14q32.12	LGMN	LGMN	5641	LGMN	5641
1-0171	1-0171-002	M	7	121769869	121829349	59481	Loss	7q31.32	AASS	AASS	10157	AASS	10157
1-0171	1-0171-003	F	1	104562739	104645166	82428	Loss	1p21.1	LOC100129138	LOC100129138	100129138
1-0171	1-0171-004	M	7	121769869	121832764	62896	Loss	7q31.32	AASS	AASS	10157	AASS	10157
1-0171	1-0171-005	M	6	140507594	140865359	357766	Loss	6q24.1	MIR3668	MIR3668	100500879
1-0228	1-0228-001	F	X	104258709	104887352	628644	Gain	Xq22.3	TEX13A;IL1RAPL2	TEX13A;IL1RAPL2	56157;26280	TEX13A;IL1RAPL2	56157;26280
1-0228	1-0228-003	M	11	47002107	47089412	87306	Gain	11p11.2	C11orf49	C11orf49	79096	C11orf49	79096
1-0228	1-0228-003	M	X	104258709	104887352	628644	Gain	Xq22.3	TEX13A;IL1RAPL2	TEX13A;IL1RAPL2	56157;26280	TEX13A;IL1RAPL2	56157;26280
1-0228	1-0228-004	F	X	104258709	104887352	628644	Gain	Xq22.3	TEX13A;IL1RAPL2	TEX13A;IL1RAPL2	56157;26280	TEX13A;IL1RAPL2	56157;26280
1-0228	1-0228-005	M	11	47005633	47081275	75643	Gain	11p11.2	C11orf49	C11orf49	79096	C11orf49	79096
1-0236	1-0236-005	M	19	42422115	42446141	24027	Loss	19q13.2	LOC100505585	LOC100505585	100505585
1-0261	1-0261-001	F	5	61618524	61830641	212118	Gain	5q12.1	DIMT1;KIF2A;IPO11	DIMT1;KIF2A;IPO11	27292;3796;51194	DIMT1;KIF2A;IPO11	27292;3796;51194
1-0261	1-0261-003	F	1	145014997	145074808	59812	Gain	1q21.1	PDE4DIP;LOC100996724;NBPF9;NBPF20	PDE4DIP;LOC100996724	9659;100996724	PDE4DIP	9659
1-0263	1-0263-001	F	16	87955996	87980060	24065	Loss	16q24.2	CA5A	CA5A	763	CA5A	763
1-0263	1-0263-002	M	11	14863083	14903360	40278	Gain	11p15.2	CYP2R1;PDE3B	CYP2R1;PDE3B	120227;5140	CYP2R1;PDE3B	120227;5140
1-0263	1-0263-002	M	20	12794945	12891733	96789	Gain	20p12.1	LINC01722	LINC01722	101929486
1-0263	1-0263-003	M	11	14872063	14903156	31094	Gain	11p15.2	CYP2R1;PDE3B	CYP2R1;PDE3B	120227;5140	CYP2R1;PDE3B	120227;5140
1-0263	1-0263-003	M	20	12800567	12891733	91167	Gain	20p12.1	LINC01722	LINC01722	101929486
1-0263	1-0263-004	F	11	14872063	14902829	30767	Gain	11p15.2	CYP2R1;PDE3B	CYP2R1;PDE3B	120227;5140	CYP2R1;PDE3B	120227;5140
1-0263	1-0263-004	F	20	12800370	12891733	91364	Gain	20p12.1	LINC01722	LINC01722	101929486
1-0278	1-0278-001	F	16	84046476	84126358	79883	Gain	16q23.3	SLC38A8;MBTPS1	SLC38A8;MBTPS1	146167;8720	SLC38A8;MBTPS1	146167;8720
1-0278	1-0278-001	F	9	82599380	82620401	21022	Loss	9q21.31	LINC01507	LINC01507	101927477
1-0278	1-0278-002	M	4	78769298	78791348	22051	Loss	4q21.1	MRPL1	MRPL1	65008	MRPL1	65008
1-0278	1-0278-003	M	4	78771344	78791348	20005	Loss	4q21.1	MRPL1	MRPL1	65008	MRPL1	65008
1-0278	1-0278-003	M	9	115881588	115904820	23233	Gain	9q32	FAM225A	FAM225A	286333
1-0278	1-0278-004	F	16	84046476	84125390	78915	Gain	16q23.3	SLC38A8;MBTPS1	SLC38A8;MBTPS1	146167;8720	SLC38A8;MBTPS1	146167;8720
1-0278	1-0278-004	F	4	78771344	78791348	20005	Loss	4q21.1	MRPL1	MRPL1	65008	MRPL1	65008
1-0278	1-0278-005	F	1	191794416	192129098	334683	Gain	1q31.2	RGS18	RGS18	64407	RGS18	64407
1-0278	1-0278-005	F	14	64770195	64793581	23387	Loss	14q23.2	ESR2	ESR2	2100
1-0278	1-0278-005	F	4	78776271	78791348	15078	Loss	4q21.1	MRPL1	MRPL1	65008	MRPL1	65008
1-0289	1-0289-002	M	11	103982555	104113681	131127	Gain	11q22.3	PDGFD	PDGFD	80310	PDGFD	80310
1-0289	1-0289-003	F	11	103981953	104113681	131729	Gain	11q22.3	PDGFD	PDGFD	80310	PDGFD	80310
1-0289	1-0289-004	M	11	103981833	104113681	131849	Gain	11q22.3	PDGFD	PDGFD	80310	PDGFD	80310
1-0289	1-0289-005	M	11	103981833	104113681	131849	Gain	11q22.3	PDGFD	PDGFD	80310	PDGFD	80310
1-0291	1-0291-001	F	9	21261446	21280471	19026	Gain	9p21.3	IFNA22P	IFNA22P	3453
1-0291	1-0291-002	M	22	44531006	44554779	23774	Loss	22q13.31	PARVB	PARVB	29780	PARVB	29780
1-0291	1-0291-005	M	22	44531006	44552071	21066	Loss	22q13.31	PARVB	PARVB	29780	PARVB	29780
1-0298	1-0298-001	F	8	53407818	53503816	95999	Gain	8q11.23	ALKAL1	ALKAL1	389658	ALKAL1	389658
1-0298	1-0298-002	M	3	2171523	2191987	20465	Gain	3p26.3	CNTN4;CNTN4-AS2	CNTN4-AS2	100873976
1-0298	1-0298-003	M	17	79330617	80189678	859062	Gain	17q25.3	OXLD1;ACTG1;FAAP100;TSPAN10;ANAPC11;PPP1R27;LRRC45;RFNG;ARL16;MIR3186;NPLOC4;SNORD134;PYCR1;SLC25A10;GPS1;DUS1L;MIR6786;MAFG-AS1;DCXR;FASN;LOC100130370;ARHGDIA;MAFG;BAHCC1;MIR4740;MRPL12;SIRT7;RAC3;CCDC57;P4HB;PCYT2;HGS;ALYREF;CENPX;GCGR;MYADML2;FSCN2;ASPSCR1;CCDC137;NOTUM;SLC16A3;MCRIP1;NPB;PDE6G	OXLD1;ACTG1;FAAP100;TSPAN10;ANAPC11;PPP1R27;LRRC45;RFNG;ARL16;MIR3186;NPLOC4;SNORD134;PYCR1;SLC25A10;GPS1;DUS1L;MIR6786;MAFG-AS1;DCXR;FASN;LOC100130370;ARHGDIA;MAFG;BAHCC1;MIR4740;MRPL12;SIRT7;RAC3;CCDC57;P4HB;PCYT2;HGS;ALYREF;CENPX;GCGR;MYADML2;FSCN2;ASPSCR1;CCDC137;NOTUM;SLC16A3;MCRIP1;NPB;PDE6G	339229;71;80233;83882;51529;116729;201255;5986;339231;100422944;55666;106633803;5831;1468;2873;64118;102465471;92659;51181;2194;100130370;396;4097;57597;100616294;6182;51547;5881;284001;5034;5833;9146;10189;201254;2642;255275;25794;79058;339230;147111;9123;348262;256933;5148	OXLD1;ACTG1;FAAP100;TSPAN10;DCXR;PPP1R27;LRRC45;RFNG;ARL16;NPLOC4;PYCR1;SLC25A10;GPS1;DUS1L;ANAPC11;FASN;LOC100130370;ARHGDIA;MAFG;BAHCC1;MRPL12;SIRT7;RAC3;CCDC57;P4HB;PCYT2;HGS;ALYREF;CENPX;GCGR;MYADML2;FSCN2;ASPSCR1;CCDC137;NOTUM;MCRIP1;NPB;PDE6G	339229;71;80233;83882;51181;116729;201255;5986;339231;55666;5831;1468;2873;64118;51529;2194;100130370;396;4097;57597;6182;51547;5881;284001;5034;5833;9146;10189;201254;2642;255275;25794;79058;339230;147111;348262;256933;5148
1-0298	1-0298-003	M	17	80190109	80252756	62648	Gain,Loss	17q25.3	LINC01970;SLC16A3;CSNK1D;MIR6787	LINC01970;SLC16A3;CSNK1D;MIR6787	101929511;9123;1453;102465472	SLC16A3;CSNK1D	9123;1453
1-0298	1-0298-004	F	8	53403364	53503816	100453	Gain	8q11.23	ALKAL1	ALKAL1	389658	ALKAL1	389658
1-0345	1-0345-002	M	15	62519917	62553139	33223	Loss	15q22.2	GOLGA2P11	GOLGA2P11	255180
1-0345	1-0345-002	M	2	97572665	97873024	300360	Loss	2q11.2	FAHD2B;ANKRD36;FAM178B;LOC101927053	FAHD2B;ANKRD36;FAM178B;LOC101927053	151313;375248;51252;101927053	FAHD2B;ANKRD36;FAM178B	151313;375248;51252
1-0345	1-0345-003	F	2	97572665	97858150	285486	Loss	2q11.2	FAHD2B;ANKRD36;FAM178B;LOC101927053	FAHD2B;ANKRD36;FAM178B;LOC101927053	151313;375248;51252;101927053	FAHD2B;ANKRD36;FAM178B	151313;375248;51252
1-0345	1-0345-004	M	15	62527355	62553139	25785	Loss	15q22.2	GOLGA2P11	GOLGA2P11	255180
1-0345	1-0345-005	M	15	62527355	62546008	18654	Loss	15q22.2	GOLGA2P11	GOLGA2P11	255180
1-0345	1-0345-005	M	8	71529266	71663110	133845	Gain	8q13.3	XKR9;LACTB2;LACTB2-AS1	XKR9;LACTB2;LACTB2-AS1	389668;51110;286190	LACTB2;XKR9	51110;389668
1-0366	1-0366-002	M	1	144987766	145115472	127707	Gain	1q21.1	PDE4DIP;LOC100996724;NBPF9;NBPF20;SEC22B	PDE4DIP;LOC100996724;SEC22B	9659;100996724;9554	PDE4DIP;SEC22B	9659;9554
1-0389	1-0389-001	F	1	178446054	178499350	53297	Gain	1q25.2	RASAL2;TEX35	RASAL2;TEX35	9462;84066	TEX35	84066
1-0389	1-0389-001	F	15	82439438	82622366	182929	Gain	15q25.2	EFL1;SAXO2;ADAMTS7P1	EFL1;SAXO2;ADAMTS7P1	79631;283726;390660	EFL1;SAXO2	79631;283726
1-0389	1-0389-002	M	1	24977968	25004281	26314	Gain	1p36.11	SRRM1	SRRM1	10250	SRRM1	10250
1-0389	1-0389-002	M	1	150119685	150279364	159680	Gain	1q21.2	APH1A;CA14;SNORD13C;CIART;MRPS21;ANP32E;C1orf54;PLEKHO1;LOC105371433	APH1A;CA14;SNORD13C;CIART;MRPS21;ANP32E;C1orf54;PLEKHO1;LOC105371433	51107;23632;109616989;148523;54460;81611;79630;51177;105371433	APH1A;CA14;CIART;MRPS21;ANP32E;C1orf54;PLEKHO1	51107;23632;148523;54460;81611;79630;51177
1-0389	1-0389-002	M	1	155330648	155466357	135710	Gain	1q22	ASH1L;POU5F1P4	ASH1L;POU5F1P4	55870;645682	ASH1L	55870
1-0389	1-0389-002	M	12	3500517	3615016	114500	Loss	12p13.32	PRMT8;THCAT155	PRMT8;THCAT155	56341;100129223	PRMT8	56341
1-0389	1-0389-002	M	16	3328479	3569587	241109	Gain	16p13.3	CLUAP1;C16orf90;ZNF174;ZNF75A;NAA60;MIR6126;ZNF597;TIGD7;ZNF263;ZSCAN32;OR2C1;MTRNR2L4	CLUAP1;C16orf90;ZNF174;ZNF75A;NAA60;MIR6126;ZNF597;TIGD7;ZNF263;ZSCAN32;OR2C1;MTRNR2L4	23059;646174;7727;7627;79903;102465134;146434;91151;10127;54925;4993;100463285	CLUAP1;C16orf90;ZNF174;ZNF75A;NAA60;ZNF597;TIGD7;ZNF263;ZSCAN32;OR2C1;MTRNR2L4	23059;646174;7727;7627;79903;146434;91151;10127;54925;4993;100463285
1-0389	1-0389-002	M	16	3962326	4064404	102079	Gain	16p13.3	ADCY9;LOC102724927	ADCY9;LOC102724927	115;102724927	ADCY9	115
1-0389	1-0389-002	M	17	7639749	7701204	61456	Gain	17p13.1	DNAH2;RPL29P2	DNAH2;RPL29P2	146754;118432	DNAH2	146754
1-0389	1-0389-002	M	17	7768642	7794718	26077	Gain	17p13.1	CHD3;NAA38	CHD3;NAA38	1107;84316	CHD3;NAA38	1107;84316
1-0389	1-0389-002	M	17	28103461	28392735	289275	Gain	17q11.2	EFCAB5;SSH2	EFCAB5;SSH2	374786;85464	EFCAB5;SSH2	374786;85464
1-0389	1-0389-002	M	17	38620946	38793082	172137	Gain	17q21.2	CCR7;SMARCE1;TNS4	CCR7;SMARCE1;TNS4	1236;6605;84951	CCR7;SMARCE1;TNS4	1236;6605;84951
1-0389	1-0389-002	M	17	39079802	39196294	116493	Gain	17q21.2	KRT39;KRTAP1-3;KRTAP1-4;KRTAP1-5;KRT23;KRT40;KRTAP3-3;KRTAP3-1;KRTAP3-2	KRT39;KRTAP1-3;KRTAP1-4;KRTAP1-5;KRT23;KRT40;KRTAP3-3;KRTAP3-1;KRTAP3-2	390792;81850;728255;83895;25984;125115;85293;83896;83897	KRT39;KRTAP1-3;KRTAP1-4;KRTAP1-5;KRT23;KRT40;KRTAP3-3;KRTAP3-1;KRTAP3-2	390792;81850;728255;83895;25984;125115;85293;83896;83897
1-0389	1-0389-002	M	17	41018142	41077533	59392	Gain	17q21.31	G6PC;AOC4P;LINC00671	G6PC;AOC4P;LINC00671	2538;90586;388387	G6PC	2538
1-0389	1-0389-002	M	17	46045011	46527239	482229	Gain	17q21.32	COPZ2;MIR1203;SNX11;NFE2L1;SKAP1;MIR152;LOC101927166;CDK5RAP3;THRA1%2FBTR;CBX1	THRA1/BTR;COPZ2;MIR1203;SNX11;NFE2L1;SKAP1;MIR152;LOC101927166;CDK5RAP3;CBX1	105371807;51226;100302211;29916;4779;8631;406943;101927166;80279;10951	COPZ2;SNX11;NFE2L1;SKAP1;CDK5RAP3;CBX1	51226;29916;4779;8631;80279;10951
1-0389	1-0389-002	M	19	2497362	2515874	18513	Gain	19p13.3	GNG7	GNG7	2788	GNG7	2788
1-0389	1-0389-002	M	19	10701639	10770638	69000	Gain	19p13.2	ILF3-AS1;SLC44A2;ILF3	ILF3-AS1;SLC44A2;ILF3	147727;57153;3609	SLC44A2	57153
1-0389	1-0389-002	M	19	12221700	12432830	211131	Gain	19p13.2	ZNF563;ZNF44;ZNF625;ZNF20;ZNF788;ZNF625-ZNF20;ZNF136;LOC100289333	ZNF563;ZNF44;ZNF625;ZNF20;ZNF788;ZNF625-ZNF20;ZNF136;LOC100289333	147837;51710;90589;7568;388507;100529855;7695;100289333	ZNF44;ZNF625;ZNF20;ZNF788;ZNF563;ZNF136	51710;90589;7568;388507;147837;7695
1-0389	1-0389-002	M	19	42007428	42050598	43171	Gain	19q13.2	LINC01480	LINC01480	101927931
1-0389	1-0389-002	M	19	52341922	52637874	295953	Gain	19q13.41	ZNF613;ZNF615;ZNF614;ZNF616;ZNF841;ZNF577;ZNF432;ZNF350-AS1;ZNF350;ZNF649;ZNF649-AS1	ZNF613;ZNF615;ZNF614;ZNF616;ZNF841;ZNF577;ZNF432;ZNF350-AS1;ZNF350;ZNF649;ZNF649-AS1	79898;284370;80110;90317;284371;84765;9668;101669766;59348;65251;101928571	ZNF613;ZNF615;ZNF614;ZNF616;ZNF841;ZNF577;ZNF432;ZNF350;ZNF649	79898;284370;80110;90317;284371;84765;9668;59348;65251
1-0389	1-0389-002	M	22	22034665	22053776	19112	Gain,Loss	22q11.21	PPIL2;YPEL1	PPIL2;YPEL1	23759;29799	PPIL2	23759
1-0389	1-0389-002	M	22	36679821	36728927	49107	Gain	22q12.3	MYH9;MIR6819	MYH9;MIR6819	4627;102465491	MYH9	4627
1-0389	1-0389-002	M	22	39104168	39195863	91696	Gain	22q13.1	SUN2;DNAL4;GTPBP1	SUN2;DNAL4;GTPBP1	25777;10126;9567	SUN2;DNAL4;GTPBP1	25777;10126;9567
1-0389	1-0389-002	M	22	40294633	41071697	777065	Gain	22q13.1;22q13.2	LOC100130899;MKL1;GRAP2;SGSM3;TNRC6B;LOC101927257;ADSL;FAM83F	LOC100130899;MKL1;GRAP2;SGSM3;TNRC6B;LOC101927257;ADSL;FAM83F	100130899;57591;9402;27352;23112;101927257;158;113828	MKL1;GRAP2;SGSM3;TNRC6B;ADSL;FAM83F	57591;9402;27352;23112;158;113828
1-0389	1-0389-002	M	22	41076995	41422990	345996	Gain	22q13.2	MIR4766;DNAJB7;MCHR1;ST13;SLC25A17;RBX1;XPNPEP3	MIR4766;DNAJB7;MCHR1;ST13;SLC25A17;RBX1;XPNPEP3	100616283;150353;2847;6767;10478;9978;63929	DNAJB7;MCHR1;ST13;SLC25A17;RBX1;XPNPEP3	150353;2847;6767;10478;9978;63929
1-0389	1-0389-002	M	6	26329715	26400068	70354	Gain	6p22.2	BTN2A2;BTN3A2	BTN2A2;BTN3A2	10385;11118	BTN2A2;BTN3A2	10385;11118
1-0389	1-0389-002	M	6	29961439	30504984	543546	Gain	6p22.1;6p21.33	HLA-J;ZNRD1;MIR6891;TRIM15;TRIM10;HLA-L;TRIM31;HCG17;TRIM31-AS1;TRIM39;HLA-E;PPP1R11;RPP21;ZNRD1ASP;TRIM39-RPP21;RNF39;HCG18;TRIM26;TRIM40	HLA-J;ZNRD1;MIR6891;TRIM15;TRIM10;HLA-L;TRIM31;HCG17;TRIM31-AS1;TRIM39;HLA-E;PPP1R11;RPP21;ZNRD1ASP;TRIM39-RPP21;RNF39;HCG18;TRIM26;TRIM40	3137;30834;102465537;89870;10107;3139;11074;414778;104533120;56658;3133;6992;79897;80862;202658;80352;414777;7726;135644	TRIM10;ZNRD1;TRIM15;RPP21;TRIM31;TRIM39;HLA-E;PPP1R11;TRIM39-RPP21;RNF39;TRIM26;TRIM40	10107;30834;89870;79897;11074;56658;3133;6992;202658;80352;7726;135644
1-0389	1-0389-002	M	6	30575389	30590754	15366	Gain	6p21.33	PPP1R10;MRPS18B	PPP1R10;MRPS18B	5514;28973	PPP1R10;MRPS18B	5514;28973
1-0389	1-0389-002	M	6	32708560	32774906	66347	Gain	6p21.32	MIR3135B;HLA-DQA2;HLA-DQB2	MIR3135B;HLA-DQA2;HLA-DQB2	100616218;3118;3120	HLA-DQA2;HLA-DQB2	3118;3120
1-0389	1-0389-002	M	6	32783809	33120912	337104	Gain	6p21.32	TAP1;HLA-DPB1;HLA-DPB2;TAP2;LOC100294145;HLA-DOB;HCG24;PSMB8-AS1;HLA-DOA;PSMB9;PSMB8;HLA-DPA1;HLA-DMB;BRD2;HLA-DMA	TAP1;HLA-DPB1;HLA-DPB2;TAP2;LOC100294145;HLA-DOB;HCG24;PSMB8-AS1;HLA-DOA;PSMB9;PSMB8;HLA-DPA1;HLA-DMB;BRD2;HLA-DMA	6890;3115;3116;6891;100294145;3112;414768;100507463;3111;5698;5696;3113;3109;6046;3108	TAP1;HLA-DPB1;TAP2;HLA-DOB;HLA-DOA;PSMB9;PSMB8;HLA-DPA1;HLA-DMB;BRD2;HLA-DMA	6890;3115;6891;3112;3111;5698;5696;3113;3109;6046;3108
1-0389	1-0389-002	M	7	122259825	122274997	15173	Loss	7q31.32	CADPS2	CADPS2	93664	CADPS2	93664
1-0389	1-0389-002	M	9	131055469	131082026	26558	Gain	9q34.11	TRUB2	TRUB2	26995	TRUB2	26995
1-0389	1-0389-003	M	1	178446190	178499350	53161	Gain	1q25.2	RASAL2;TEX35	RASAL2;TEX35	9462;84066	TEX35	84066
1-0389	1-0389-003	M	12	3500517	3615311	114795	Loss	12p13.32	PRMT8;THCAT155	PRMT8;THCAT155	56341;100129223	PRMT8	56341
1-0389	1-0389-003	M	15	82439438	82622366	182929	Gain	15q25.2	EFL1;SAXO2;ADAMTS7P1	EFL1;SAXO2;ADAMTS7P1	79631;283726;390660	EFL1;SAXO2	79631;283726
1-0389	1-0389-004	M	1	178448416	178499350	50935	Gain	1q25.2	RASAL2;TEX35	RASAL2;TEX35	9462;84066	TEX35	84066
1-0389	1-0389-004	M	15	82439438	82622366	182929	Gain	15q25.2	EFL1;SAXO2;ADAMTS7P1	EFL1;SAXO2;ADAMTS7P1	79631;283726;390660	EFL1;SAXO2	79631;283726
1-0389	1-0389-004	M	7	122259825	122275049	15225	Loss	7q31.32	CADPS2	CADPS2	93664	CADPS2	93664
1-0405	1-0405-001	F	1	8528891	8611487	82597	Gain	1p36.23	RERE;SNORD128	RERE;SNORD128	473;106632271	RERE	473
1-0405	1-0405-001	F	1	26466601	26527442	60842	Gain	1p36.11	CATSPER4;ZNF593;CNKSR1;FAM110D	CATSPER4;ZNF593;CNKSR1;FAM110D	378807;51042;10256;79927	CATSPER4;ZNF593;CNKSR1;FAM110D	378807;51042;10256;79927
1-0405	1-0405-001	F	1	144999629	145386839	387211	Gain	1q21.1	SEC22B;NBPF9;NOTCH2NL;LOC100996724;NBPF20;NBPF25P;PDE4DIP;NBPF10;LINC01719	SEC22B;NOTCH2NL;NBPF9;LOC100996724;NBPF20;NBPF25P;PDE4DIP;NBPF10;LINC01719	9554;388677;400818;100996724;100288142;101929780;9659;100132406;101928979	SEC22B;NBPF9;NOTCH2NL;NBPF20;PDE4DIP;NBPF10	9554;400818;388677;100288142;9659;100132406
1-0405	1-0405-001	F	1	149981338	150286562	305225	Gain	1q21.2	VPS45;APH1A;OTUD7B;CA14;CIART;MRPS21;ANP32E;C1orf54;SNORD13C;PLEKHO1;LOC105371433	VPS45;APH1A;OTUD7B;CA14;CIART;MRPS21;ANP32E;C1orf54;SNORD13C;PLEKHO1;LOC105371433	11311;51107;56957;23632;148523;54460;81611;79630;109616989;51177;105371433	VPS45;APH1A;CA14;CIART;MRPS21;ANP32E;C1orf54;PLEKHO1	11311;51107;23632;148523;54460;81611;79630;51177
1-0405	1-0405-001	F	12	122835044	123088650	253607	Gain	12q24.31	CLIP1-AS1;KNTC1;CLIP1;ZCCHC8;RSRC2	CLIP1-AS1;KNTC1;CLIP1;ZCCHC8;RSRC2	100507066;9735;6249;55596;65117	KNTC1;CLIP1;ZCCHC8;RSRC2	9735;6249;55596;65117
1-0405	1-0405-001	F	17	27870962	28495223	624262	Gain	17q11.2	ANKRD13B;NSRP1;MIR423;ABHD15;TP53I13;SSH2;GIT1;EFCAB5;MIR3184;TAOK1;CORO6	ANKRD13B;NSRP1;MIR423;ABHD15;TP53I13;SSH2;GIT1;EFCAB5;MIR3184;TAOK1;CORO6	124930;84081;494335;116236;90313;85464;28964;374786;100423003;57551;84940	ANKRD13B;NSRP1;ABHD15;TP53I13;SSH2;GIT1;EFCAB5;CORO6	124930;84081;116236;90313;85464;28964;374786;84940
1-0405	1-0405-001	F	17	38846470	38880294	33825	Gain	17q21.2	KRT24	KRT24	192666	KRT24	192666
1-0405	1-0405-001	F	17	40652560	40772397	119838	Gain	17q21.2	COASY;NAGLU;LOC108783654;RETREG3;TUBG1;ATP6V0A1;PSMC3IP;HSD17B1;MLX;MIR5010	COASY;NAGLU;LOC108783654;RETREG3;TUBG1;ATP6V0A1;PSMC3IP;HSD17B1;MLX;MIR5010	80347;4669;108783654;162427;7283;535;29893;3292;6945;100847046	COASY;NAGLU;PSMC3IP;RETREG3;TUBG1;ATP6V0A1;HSD17B1;MLX	80347;4669;29893;162427;7283;535;3292;6945
1-0405	1-0405-001	F	19	6094087	6126798	32712	Gain	19p13.3	RFX2	RFX2	5990
1-0405	1-0405-001	F	19	11840167	11857730	17564	Gain	19p13.2	ZNF823	ZNF823	55552	ZNF823	55552
1-0405	1-0405-001	F	19	12247752	12433282	185531	Gain	19p13.2	ZNF563;ZNF44;ZNF625;ZNF20;ZNF625-ZNF20;ZNF136;LOC100289333	ZNF563;ZNF44;ZNF625;ZNF20;ZNF625-ZNF20;ZNF136;LOC100289333	147837;51710;90589;7568;100529855;7695;100289333	ZNF625;ZNF44;ZNF563;ZNF20;ZNF136	90589;51710;147837;7568;7695
1-0405	1-0405-001	F	19	14921852	15061579	139728	Gain	19p13.12	OR7C2;SLC1A6;OR7A10;OR7A5;OR7A17	OR7C2;SLC1A6;OR7A10;OR7A5;OR7A17	26658;6511;390892;26659;26333	OR7C2;SLC1A6;OR7A10;OR7A5;OR7A17	26658;6511;390892;26659;26333
1-0405	1-0405-001	F	19	40071956	40266526	194571	Gain	19q13.2	LGALS13;LGALS17A;LGALS16;LGALS14;LOC100129935;CLC	LGALS13;LGALS17A;LGALS16;LGALS14;LOC100129935;CLC	29124;400696;148003;56891;100129935;1178	LGALS13;CLC;LGALS16;LGALS14	29124;1178;148003;56891
1-0405	1-0405-001	F	19	49793543	49813397	19855	Gain	19q13.33	SLC6A16;MIR4324	SLC6A16;MIR4324	28968;100422979	SLC6A16	28968
1-0405	1-0405-001	F	19	49875522	49891224	15703	Gain	19q13.33	DKKL1;LOC101928295	DKKL1;LOC101928295	27120;101928295	DKKL1	27120
1-0405	1-0405-001	F	19	52372976	52824715	451740	Gain	19q13.41	ZNF836;PPP2R1A;ZNF613;ZNF615;ZNF614;ZNF616;ZNF480;ZNF841;ZNF577;ZNF432;ZNF350-AS1;ZNF350;ZNF649;MIR6801;ZNF766;ZNF649-AS1;MIR643	ZNF836;PPP2R1A;ZNF613;ZNF615;ZNF614;ZNF616;ZNF480;ZNF841;ZNF577;ZNF432;ZNF350-AS1;ZNF350;ZNF649;MIR6801;ZNF766;ZNF649-AS1;MIR643	162962;5518;79898;284370;80110;90317;147657;284371;84765;9668;101669766;59348;65251;102466984;90321;101928571;693228	ZNF836;PPP2R1A;ZNF613;ZNF615;ZNF614;ZNF616;ZNF480;ZNF841;ZNF577;ZNF432;ZNF350;ZNF649;ZNF766	162962;5518;79898;284370;80110;90317;147657;284371;84765;9668;59348;65251;90321
1-0405	1-0405-001	F	19	57658220	57780096	121877	Gain	19q13.43	ZNF264;ZNF805;LOC105372476;DUXA;AURKC	ZNF264;ZNF805;LOC105372476;DUXA;AURKC	9422;390980;105372476;503835;6795	ZNF264;ZNF805;DUXA;AURKC	9422;390980;503835;6795
1-0405	1-0405-001	F	22	40600538	40926862	326325	Gain	22q13.1	LOC101927257;ADSL;SGSM3;TNRC6B;MKL1	LOC101927257;ADSL;SGSM3;TNRC6B;MKL1	101927257;158;27352;23112;57591	ADSL;SGSM3;TNRC6B;MKL1	158;27352;23112;57591
1-0405	1-0405-001	F	6	26128446	26856189	727744	Gain	6p22.2	HMGN4;HIST1H4G;HIST1H4F;HIST1H4E;HIST1H4D;HIST1H4H;BTN2A3P;BTN2A2;HIST1H2AE;BTN3A2;BTN2A1;BTN3A3;LOC105374988;BTN1A1;BTN3A1;HIST1H2AD;ZNF322;LOC285819;HIST1H2BD;HIST1H2BE;HIST1H2BF;HIST1H2BG;HIST1H3F;HIST1H3G;HIST1H3D;HIST1H3E;HIST1H1D;HIST1H1E;HIST1H2BH;HIST1H2BI;GUSBP2;HCG11;ABT1	HMGN4;HIST1H4G;HIST1H4F;HIST1H4E;HIST1H4D;HIST1H4H;BTN2A3P;BTN2A2;HIST1H2AE;BTN3A2;BTN2A1;BTN3A3;LOC105374988;BTN1A1;BTN3A1;HIST1H2AD;ZNF322;LOC285819;HIST1H2BD;HIST1H2BE;HIST1H2BF;HIST1H2BG;HIST1H3F;HIST1H3G;HIST1H3D;HIST1H3E;HIST1H1D;HIST1H1E;HIST1H2BH;HIST1H2BI;GUSBP2;HCG11;ABT1	10473;8369;8361;8367;8360;8365;54718;10385;3012;11118;11120;10384;105374988;696;11119;3013;79692;285819;3017;8344;8343;8339;8968;8355;8351;8353;3007;3008;8345;8346;387036;493812;29777	HMGN4;HIST1H4G;HIST1H4F;HIST1H4E;HIST1H4D;HIST1H4H;BTN2A2;HIST1H2AE;BTN3A2;BTN2A1;BTN3A3;BTN1A1;BTN3A1;HIST1H2AD;ZNF322;HIST1H2BD;HIST1H2BE;HIST1H2BF;HIST1H2BG;HIST1H3F;HIST1H3G;HIST1H3D;HIST1H3E;HIST1H1D;HIST1H1E;HIST1H2BH;HIST1H2BI;ABT1	10473;8369;8361;8367;8360;8365;10385;3012;11118;11120;10384;696;11119;3013;79692;3017;8344;8343;8339;8968;8355;8351;8353;3007;3008;8345;8346;29777
1-0405	1-0405-001	F	6	26941502	27391254	449753	Gain	6p22.2;6p22.1	VN1R10P;POM121L2;ZNF184;MIR3143;HIST1H4I;PRSS16;LOC100270746;HIST1H2AH;LINC00240;ZNF391;HIST1H2AG;ZNF204P;HIST1H2BJ;HIST1H2BK	VN1R10P;POM121L2;ZNF184;MIR3143;HIST1H4I;PRSS16;LOC100270746;HIST1H2AH;LINC00240;ZNF391;HIST1H2AG;ZNF204P;HIST1H2BJ;HIST1H2BK	387316;94026;7738;100422934;8294;10279;100270746;85235;100133205;346157;8969;7754;8970;85236	POM121L2;HIST1H4I;PRSS16;HIST1H2AH;ZNF391;HIST1H2AG;HIST1H2BJ;HIST1H2BK	94026;8294;10279;85235;346157;8969;8970;85236
1-0405	1-0405-001	F	6	30127521	30311296	183776	Gain	6p22.1	TRIM10;TRIM39;MIR6891;TRIM15;HLA-L;TRIM26;HCG17;TRIM39-RPP21;HCG18	TRIM10;TRIM39;MIR6891;TRIM15;HLA-L;TRIM26;HCG17;TRIM39-RPP21;HCG18	10107;56658;102465537;89870;3139;7726;414778;202658;414777	TRIM10;TRIM26;TRIM15;TRIM39;TRIM39-RPP21	10107;7726;89870;56658;202658
1-0405	1-0405-001	F	6	31629662	31682834	53173	Gain	6p21.33	GPANK1;MIR4646;LY6G6E;ABHD16A;LY6G5C;LY6G5B;LY6G6F;CSNK2B	GPANK1;MIR4646;LY6G6E;ABHD16A;LY6G5C;LY6G5B;LY6G6F;CSNK2B	7918;100616230;79136;7920;80741;58496;259215;1460	GPANK1;ABHD16A;LY6G6F;LY6G5B;LY6G5C;CSNK2B	7918;7920;259215;58496;80741;1460
1-0405	1-0405-001	F	8	146231188	146295771	64584	Gain	8q24.3	C8orf33;ZNF252P-AS1	C8orf33;ZNF252P-AS1	65265;286103	C8orf33	65265
1-0405	1-0405-002	M	10	1064024	1079272	15249	Loss	10p15.3	IDI2;IDI2-AS1	IDI2;IDI2-AS1	91734;55853	IDI2	91734
1-0405	1-0405-003	M	8	146231188	146295771	64584	Gain	8q24.3	C8orf33;ZNF252P-AS1	C8orf33;ZNF252P-AS1	65265;286103	C8orf33	65265
1-0405	1-0405-005	M	1	144987766	145080038	92273	Gain	1q21.1	PDE4DIP;LOC100996724;NBPF9;NBPF20	PDE4DIP;LOC100996724	9659;100996724	PDE4DIP	9659
1-0413	1-0413-002	M	10	894838	980796	85959	Loss	10p15.3	LOC101927762;LARP4B	LOC101927762;LARP4B	101927762;23185	LARP4B	23185
1-0414	1-0414-003	M	22	29167331	29420651	253321	Gain	22q12.1	CCDC117;ZNRF3;XBP1	CCDC117;ZNRF3;XBP1	150275;84133;7494	CCDC117;ZNRF3;XBP1	150275;84133;7494
1-0414	1-0414-008	M	X	44815968	45034120	218153	Gain	Xp11.3	CXorf36;KDM6A	CXorf36;KDM6A	79742;7403	CXorf36;KDM6A	79742;7403
1-0432	1-0432-003	M	11	1958678	1977019	18342	Loss	11p15.5	SNORD131;TNNT3;MRPL23	SNORD131;TNNT3;MRPL23	106635549;7140;6150	TNNT3;MRPL23	7140;6150
1-0432	1-0432-003	M	15	22897272	22930091	32820	Gain	15q11.2	CYFIP1	CYFIP1	23191	CYFIP1	23191
1-0432	1-0432-003	M	2	178324782	178345193	20412	Loss	2q31.2	AGPS	AGPS	8540	AGPS	8540
1-0438	1-0438-001	F	16	81199040	81359003	159964	Gain	16q23.2	GAN;BCO1;PKD1L2	GAN;BCO1;PKD1L2	8139;53630;114780	GAN;BCO1;PKD1L2	8139;53630;114780
1-0438	1-0438-001	F	6	57206230	57560028	353799	Gain	6p11.2	MIR548U;PRIM2	MIR548U;PRIM2	100422884;5558	PRIM2	5558
1-0438	1-0438-003	M	16	81200651	81347422	146772	Gain	16q23.2	BCO1;PKD1L2	BCO1;PKD1L2	53630;114780	BCO1;PKD1L2	53630;114780
1-0438	1-0438-004	M	16	81199040	81358769	159730	Gain	16q23.2	GAN;BCO1;PKD1L2	GAN;BCO1;PKD1L2	8139;53630;114780	GAN;BCO1;PKD1L2	8139;53630;114780
1-0438	1-0438-004	M	6	57206230	57560028	353799	Gain	6p11.2	MIR548U;PRIM2	MIR548U;PRIM2	100422884;5558	PRIM2	5558
1-0439	1-0439-001	F	13	43469157	43781444	312288	Gain	13q14.11	DNAJC15;LINC00400;EPSTI1	DNAJC15;LINC00400;EPSTI1	29103;100874159;94240	DNAJC15;EPSTI1	29103;94240
1-0439	1-0439-003	M	13	43469211	43790867	321657	Gain	13q14.11	ENOX1;DNAJC15;LINC00400;EPSTI1	ENOX1;DNAJC15;LINC00400;EPSTI1	55068;29103;100874159;94240	ENOX1;DNAJC15;EPSTI1	55068;29103;94240
1-0439	1-0439-004	F	13	43469157	43790867	321711	Gain	13q14.11	ENOX1;DNAJC15;LINC00400;EPSTI1	ENOX1;DNAJC15;LINC00400;EPSTI1	55068;29103;100874159;94240	ENOX1;DNAJC15;EPSTI1	55068;29103;94240
1-0441	1-0441-001	F	11	71847228	71873232	26005	Gain	11q13.4	FOLR3	FOLR3	2352	FOLR3	2352
1-0441	1-0441-001	F	17	72212992	72257959	44968	Gain	17q25.1	TTYH2	TTYH2	94015	TTYH2	94015
1-0441	1-0441-002	M	1	152443608	152659909	216302	Gain	1q21.3	LCE2C;LCE2B;LCE2D;LCE3D;LCE3E;LCE5A;LCE3A;LCE3B;LCE3C;CRCT1;LINC00302	LCE2C;LCE2B;LCE2D;LCE3D;LCE3E;LCE5A;LCE3A;LCE3B;LCE3C;CRCT1;LINC00302	353140;26239;353141;84648;353145;254910;353142;353143;353144;54544;388699	LCE2C;LCE2B;LCE2D;LCE3D;LCE3E;LCE5A;LCE3A;LCE3B;LCE3C;CRCT1	353140;26239;353141;84648;353145;254910;353142;353143;353144;54544
1-0441	1-0441-002	M	15	75877357	75974622	97266	Gain	15q24.2	IMP3;SNX33;SNUPN;CSPG4	IMP3;SNX33;SNUPN;CSPG4	55272;257364;10073;1464	IMP3;SNX33;SNUPN;CSPG4	55272;257364;10073;1464
1-0441	1-0441-002	M	16	89656577	89772750	116174	Gain	16q24.3	CDK10;CPNE7;SPATA33;SPATA2L;CHMP1A;DPEP1	CDK10;CPNE7;SPATA33;SPATA2L;CHMP1A;DPEP1	8558;27132;124045;124044;5119;1800	CDK10;CPNE7;SPATA33;SPATA2L;CHMP1A;DPEP1	8558;27132;124045;124044;5119;1800
1-0441	1-0441-003	M	1	152446839	152659909	213071	Gain	1q21.3	LCE2C;LCE2B;LCE2D;LCE3D;LCE3E;LCE5A;LCE3A;LCE3B;LCE3C;CRCT1;LINC00302	LCE2C;LCE2B;LCE2D;LCE3D;LCE3E;LCE5A;LCE3A;LCE3B;LCE3C;CRCT1;LINC00302	353140;26239;353141;84648;353145;254910;353142;353143;353144;54544;388699	LCE2C;LCE2B;LCE2D;LCE3D;LCE3E;LCE5A;LCE3A;LCE3B;LCE3C;CRCT1	353140;26239;353141;84648;353145;254910;353142;353143;353144;54544
1-0441	1-0441-003	M	11	71847808	71873232	25425	Gain	11q13.4	FOLR3	FOLR3	2352	FOLR3	2352
1-0441	1-0441-003	M	15	75877357	75974622	97266	Gain	15q24.2	IMP3;SNX33;SNUPN;CSPG4	IMP3;SNX33;SNUPN;CSPG4	55272;257364;10073;1464	IMP3;SNX33;SNUPN;CSPG4	55272;257364;10073;1464
1-0441	1-0441-003	M	16	89656577	89772674	116098	Gain	16q24.3	CDK10;CPNE7;SPATA33;SPATA2L;CHMP1A;DPEP1	CDK10;CPNE7;SPATA33;SPATA2L;CHMP1A;DPEP1	8558;27132;124045;124044;5119;1800	CDK10;CPNE7;SPATA33;SPATA2L;CHMP1A;DPEP1	8558;27132;124045;124044;5119;1800
1-0441	1-0441-004	M	1	152447346	152661368	214023	Gain	1q21.3	LCE2C;LCE2B;LCE2D;LCE3D;LCE3E;LCE5A;LCE3A;LCE3B;LCE3C;CRCT1;LINC00302	LCE2C;LCE2B;LCE2D;LCE3D;LCE3E;LCE5A;LCE3A;LCE3B;LCE3C;CRCT1;LINC00302	353140;26239;353141;84648;353145;254910;353142;353143;353144;54544;388699	LCE2C;LCE2B;LCE2D;LCE3D;LCE3E;LCE5A;LCE3A;LCE3B;LCE3C;CRCT1	353140;26239;353141;84648;353145;254910;353142;353143;353144;54544
1-0441	1-0441-004	M	11	71847228	71873232	26005	Gain	11q13.4	FOLR3	FOLR3	2352	FOLR3	2352
1-0441	1-0441-004	M	15	75877215	75991451	114237	Gain	15q24.2	IMP3;SNX33;SNUPN;CSPG4	IMP3;SNX33;SNUPN;CSPG4	55272;257364;10073;1464	IMP3;SNX33;SNUPN;CSPG4	55272;257364;10073;1464
1-0441	1-0441-004	M	16	89656577	89772750	116174	Gain	16q24.3	CDK10;CPNE7;SPATA33;SPATA2L;CHMP1A;DPEP1	CDK10;CPNE7;SPATA33;SPATA2L;CHMP1A;DPEP1	8558;27132;124045;124044;5119;1800	CDK10;CPNE7;SPATA33;SPATA2L;CHMP1A;DPEP1	8558;27132;124045;124044;5119;1800
1-0441	1-0441-004	M	17	72212992	72257959	44968	Gain	17q25.1	TTYH2	TTYH2	94015	TTYH2	94015
1-0455	1-0455-001	F	15	99521883	100158444	636562	Gain	15q26.3	SYNM;HSP90B2P;LUNAR1;PGPEP1L;MEF2A;LRRC28;TTC23	SYNM;HSP90B2P;LUNAR1;PGPEP1L;MEF2A;LRRC28;TTC23	23336;7190;104564224;145814;4205;123355;64927	PGPEP1L;SYNM;LRRC28;TTC23	145814;23336;123355;64927
1-0455	1-0455-001	F	5	35022898	35077516	54619	Gain	5p13.2	PRLR;AGXT2	PRLR;AGXT2	5618;64902	PRLR;AGXT2	5618;64902
1-0455	1-0455-001	F	8	31991934	32060231	68298	Loss	8p12	NRG1;NRG1-IT1	NRG1-IT1	100856811
1-0455	1-0455-002	M	10	34672541	35339324	666784	Gain	10p11.21	PARD3;PARD3-AS1;CUL2	PARD3;PARD3-AS1;CUL2	56288;100505601;8453	PARD3;CUL2	56288;8453
1-0455	1-0455-002	M	12	72173390	72283278	109889	Gain	12q21.1	RAB21;MRS2P2;TBC1D15	RAB21;MRS2P2;TBC1D15	23011;729633;64786	RAB21;TBC1D15	23011;64786
1-0455	1-0455-002	M	8	5675306	6269591	594286	Gain	8p23.1;8p23.2	MCPH1;LOC100287015	MCPH1;LOC100287015	79648;100287015	MCPH1	79648
1-0455	1-0455-003	M	5	35015198	35077887	62690	Gain	5p13.2	PRLR;AGXT2	PRLR;AGXT2	5618;64902	PRLR;AGXT2	5618;64902
1-0455	1-0455-003	M	8	31994987	32056041	61055	Loss	8p12	NRG1;NRG1-IT1	NRG1-IT1	100856811
1-0455	1-0455-004	M	10	34670467	35339324	668858	Gain	10p11.21	PARD3;PARD3-AS1;CUL2	PARD3;PARD3-AS1;CUL2	56288;100505601;8453	PARD3;CUL2	56288;8453
1-0455	1-0455-004	M	15	99509838	100158444	648607	Gain	15q26.3	SYNM;HSP90B2P;LUNAR1;PGPEP1L;MEF2A;LRRC28;TTC23	SYNM;HSP90B2P;LUNAR1;PGPEP1L;MEF2A;LRRC28;TTC23	23336;7190;104564224;145814;4205;123355;64927	PGPEP1L;SYNM;LRRC28;TTC23	145814;23336;123355;64927
1-0455	1-0455-004	M	8	31991227	32056041	64815	Loss	8p12	NRG1;NRG1-IT1	NRG1-IT1	100856811
1-0479	1-0479-001	F	6	118903189	119061163	157975	Gain	6q22.31	CEP85L	CEP85L	387119	CEP85L	387119
1-0479	1-0479-003	M	6	118903189	119061445	158257	Gain	6q22.31	CEP85L	CEP85L	387119	CEP85L	387119
1-0479	1-0479-005	F	6	118903189	119061445	158257	Gain	6q22.31	CEP85L	CEP85L	387119	CEP85L	387119
1-0479	1-0479-006	F	6	118903189	119061445	158257	Gain	6q22.31	CEP85L	CEP85L	387119	CEP85L	387119
1-0479	1-0479-006	F	9	21432478	21448327	15850	Loss	9p21.3	IFNA1	IFNA1	3439	IFNA1	3439
1-0479	1-0479-007	M	6	118903189	119061163	157975	Gain	6q22.31	CEP85L	CEP85L	387119	CEP85L	387119
1-0479	1-0479-007	M	9	21432211	21448327	16117	Loss	9p21.3	IFNA1	IFNA1	3439	IFNA1	3439
1-0489	1-0489-002	M	15	48606171	48727582	121412	Gain	15q21.1	DUT;FBN1	DUT;FBN1	1854;2200	DUT;FBN1	1854;2200
1-0489	1-0489-003	M	15	48606171	48732716	126546	Gain	15q21.1	DUT;FBN1	DUT;FBN1	1854;2200	DUT;FBN1	1854;2200
1-0489	1-0489-004	M	15	48606171	48727594	121424	Gain	15q21.1	DUT;FBN1	DUT;FBN1	1854;2200	DUT;FBN1	1854;2200
1-0514	1-0514-003	M	7	5392787	5522717	129931	Loss	7p22.1	FBXL18;TNRC18	FBXL18;TNRC18	80028;84629	FBXL18;TNRC18	80028;84629
1-0514	1-0514-004	F	X	68321236	68450191	128956	Gain	Xq13.1	PJA1;LINC00269	PJA1;LINC00269	64219;100996279	PJA1	64219
1-0533	1-0533-001	F	5	10701808	10955712	253905	Gain	5p15.2	DAP	DAP	1611	DAP	1611
1-0533	1-0533-002	M	22	36540261	36595780	55520	Loss	22q12.3	APOL4;APOL3	APOL4;APOL3	80832;80833	APOL4;APOL3	80832;80833
1-0533	1-0533-003	M	22	36540261	36587223	46963	Loss	22q12.3	APOL4;APOL3	APOL4;APOL3	80832;80833	APOL4;APOL3	80832;80833
1-0534	1-0534-001	F	6	34741917	34890128	148212	Gain	6p21.31	TAF11;UHRF1BP1;ANKS1A	TAF11;UHRF1BP1;ANKS1A	6882;54887;23294	TAF11;UHRF1BP1;ANKS1A	6882;54887;23294
1-0534	1-0534-003	M	6	34741917	34887258	145342	Gain	6p21.31	TAF11;UHRF1BP1;ANKS1A	TAF11;UHRF1BP1;ANKS1A	6882;54887;23294	TAF11;UHRF1BP1;ANKS1A	6882;54887;23294
1-0534	1-0534-004	M	6	34741917	34887258	145342	Gain	6p21.31	TAF11;UHRF1BP1;ANKS1A	TAF11;UHRF1BP1;ANKS1A	6882;54887;23294	TAF11;UHRF1BP1;ANKS1A	6882;54887;23294
1-0534	1-0534-005	F	6	34717275	34887258	169984	Gain	6p21.31	SNRPC;TAF11;UHRF1BP1;ANKS1A	SNRPC;TAF11;UHRF1BP1;ANKS1A	6631;6882;54887;23294	SNRPC;TAF11;UHRF1BP1;ANKS1A	6631;6882;54887;23294
1-0539	1-0539-001	F	16	14445594	14466692	21099	Loss	16p13.12	LINC02130	LINC02130	105447648
1-0539	1-0539-001	F	18	70908956	71475536	566581	Gain	18q22.3	LOC400655;LOC100505817	LOC400655;LOC100505817	400655;100505817
1-0539	1-0539-001	F	8	33314623	33345243	30621	Loss	8p12	FUT10;MAK16	FUT10;MAK16	84750;84549	FUT10;MAK16	84750;84549
1-0539	1-0539-003	M	16	14445594	14490000	44407	Loss	16p13.12	LINC02130	LINC02130	105447648
1-0539	1-0539-004	F	18	70908956	71475536	566581	Gain	18q22.3	LOC400655;LOC100505817	LOC400655;LOC100505817	400655;100505817
1-0539	1-0539-004	F	8	33317982	33345243	27262	Loss	8p12	FUT10;MAK16	FUT10;MAK16	84750;84549	FUT10;MAK16	84750;84549
1-0541	1-0541-001	F	12	10262366	10346627	84262	Gain	12p13.2	TMEM52B;OLR1;CLEC7A	TMEM52B;OLR1;CLEC7A	120939;4973;64581	TMEM52B;OLR1;CLEC7A	120939;4973;64581
1-0541	1-0541-002	M	20	30053255	30075050	21796	Gain	20q11.21	REM1;DEFB124;LINC00028	REM1;DEFB124;LINC00028	28954;245937;140875	REM1;DEFB124	28954;245937
1-0541	1-0541-005	M	12	10265411	10346627	81217	Gain	12p13.2	TMEM52B;OLR1;CLEC7A	TMEM52B;OLR1;CLEC7A	120939;4973;64581	TMEM52B;OLR1;CLEC7A	120939;4973;64581
1-0541	1-0541-006	M	12	10265411	10346627	81217	Gain	12p13.2	TMEM52B;OLR1;CLEC7A	TMEM52B;OLR1;CLEC7A	120939;4973;64581	TMEM52B;OLR1;CLEC7A	120939;4973;64581
1-0541	1-0541-006	M	20	30053255	30075050	21796	Gain	20q11.21	REM1;DEFB124;LINC00028	REM1;DEFB124;LINC00028	28954;245937;140875	REM1;DEFB124	28954;245937
1-0543	1-0543-001	F	2	141795194	141999127	203934	Loss	2q22.1	LRP1B	LRP1B	53353	LRP1B	53353
1-0543	1-0543-001	F	21	47503155	47670633	167479	Gain	21q22.3	SNORD159;MCM3AP;MCM3AP-AS1;SPATC1L;FTCD;LSS;COL6A2	SNORD159;MCM3AP;MCM3AP-AS1;SPATC1L;FTCD;LSS;COL6A2	109623452;8888;114044;84221;10841;4047;1292	MCM3AP;SPATC1L;COL6A2;LSS;FTCD	8888;84221;1292;4047;10841
1-0543	1-0543-001	F	9	17167773	17186855	19083	Loss	9p22.2	CNTLN	CNTLN	54875
1-0543	1-0543-002	M	19	46020421	46070790	50370	Gain	19q13.32	VASP;OPA3	VASP;OPA3	7408;80207	VASP;OPA3	7408;80207
1-0543	1-0543-003	F	2	141795194	141999127	203934	Loss	2q22.1	LRP1B	LRP1B	53353	LRP1B	53353
1-0543	1-0543-003	F	21	47500415	47662754	162340	Gain	21q22.3	SNORD159;MCM3AP;MCM3AP-AS1;SPATC1L;FTCD;LSS;COL6A2	SNORD159;MCM3AP;MCM3AP-AS1;SPATC1L;FTCD;LSS;COL6A2	109623452;8888;114044;84221;10841;4047;1292	MCM3AP;SPATC1L;COL6A2;LSS;FTCD	8888;84221;1292;4047;10841
1-0543	1-0543-004	M	2	141781463	141999127	217665	Loss	2q22.1	LRP1B	LRP1B	53353	LRP1B	53353
1-0543	1-0543-004	M	21	47500201	47670633	170433	Gain	21q22.3	SNORD159;MCM3AP;MCM3AP-AS1;SPATC1L;FTCD;LSS;COL6A2	SNORD159;MCM3AP;MCM3AP-AS1;SPATC1L;FTCD;LSS;COL6A2	109623452;8888;114044;84221;10841;4047;1292	MCM3AP;SPATC1L;COL6A2;LSS;FTCD	8888;84221;1292;4047;10841
1-0543	1-0543-004	M	X	153408130	153438781	30652	Gain	Xq28	OPN1LW	OPN1LW	5956	OPN1LW	5956
1-0546	1-0546-002	M	13	43491472	44323631	832160	Gain	13q14.11	ENOX1;ENOX1-AS2;DNAJC15;LINC00400;EPSTI1	ENOX1;ENOX1-AS2;DNAJC15;LINC00400;EPSTI1	55068;100874130;29103;100874159;94240	ENOX1;DNAJC15;EPSTI1	55068;29103;94240
1-0546	1-0546-002	M	7	15400822	15426188	25367	Loss	7p21.2	AGMO	AGMO	392636	AGMO	392636
1-0546	1-0546-003	M	13	43488448	44322314	833867	Gain	13q14.11	ENOX1;ENOX1-AS2;DNAJC15;LINC00400;EPSTI1	ENOX1;ENOX1-AS2;DNAJC15;LINC00400;EPSTI1	55068;100874130;29103;100874159;94240	ENOX1;DNAJC15;EPSTI1	55068;29103;94240
1-0546	1-0546-003	M	7	15400822	15426956	26135	Loss	7p21.2	AGMO	AGMO	392636	AGMO	392636
1-0546	1-0546-004	M	13	43491472	44322302	830831	Gain	13q14.11	ENOX1;ENOX1-AS2;DNAJC15;LINC00400;EPSTI1	ENOX1;ENOX1-AS2;DNAJC15;LINC00400;EPSTI1	55068;100874130;29103;100874159;94240	ENOX1;DNAJC15;EPSTI1	55068;29103;94240
1-0546	1-0546-004	M	5	59169417	59245687	76271	Gain	5q12.1	PDE4D	PDE4D	5144	PDE4D	5144
1-0546	1-0546-004	M	7	15400822	15425411	24590	Loss	7p21.2	AGMO	AGMO	392636	AGMO	392636
1-0548	1-0548-001	F	3	43314418	43383944	69527	Gain	3p22.1	SNRK	SNRK	54861	SNRK	54861
1-0548	1-0548-003	M	3	43314418	43376205	61788	Gain	3p22.1	SNRK	SNRK	54861	SNRK	54861
1-0548	1-0548-004	F	3	43314418	43369330	54913	Gain	3p22.1	SNRK	SNRK	54861	SNRK	54861
1-0550	1-0550-001	F	13	25155129	25243184	88056	Gain	13q12.12	TPTE2P6	TPTE2P6	374491
1-0550	1-0550-001	F	17	9164791	9596672	431882	Gain	17p13.1	STX8;USP43;CFAP52	STX8;USP43;CFAP52	9482;124739;146845	STX8;USP43;CFAP52	9482;124739;146845
1-0550	1-0550-001	F	8	449281	563395	114115	Gain	8p23.3	TDRP	TDRP	157695	TDRP	157695
1-0550	1-0550-003	M	17	9164791	9596672	431882	Gain	17p13.1	STX8;USP43;CFAP52	STX8;USP43;CFAP52	9482;124739;146845	STX8;USP43;CFAP52	9482;124739;146845
1-0550	1-0550-003	M	2	152652949	152736822	83874	Gain	2q23.3	ARL5A;CACNB4	ARL5A;CACNB4	26225;785	ARL5A;CACNB4	26225;785
1-0550	1-0550-003	M	8	449706	571611	121906	Gain	8p23.3	TDRP;ERICH1	TDRP;ERICH1	157695;157697	TDRP;ERICH1	157695;157697
1-0550	1-0550-004	M	17	9158082	9596685	438604	Gain	17p13.1	STX8;USP43;CFAP52	STX8;USP43;CFAP52	9482;124739;146845	STX8;USP43;CFAP52	9482;124739;146845
1-0550	1-0550-004	M	2	152648019	152741984	93966	Gain	2q23.3	ARL5A;CACNB4	ARL5A;CACNB4	26225;785	ARL5A;CACNB4	26225;785
1-0550	1-0550-004	M	8	449706	606356	156651	Gain	8p23.3	TDRP;ERICH1	TDRP;ERICH1	157695;157697	TDRP;ERICH1	157695;157697
1-0551	1-0551-001	F	X	31875748	31894898	19151	Gain	Xp21.1	DMD	DMD	1756	DMD	1756
1-0551	1-0551-002	M	2	197287958	197325105	37148	Loss	2q32.3	HECW2	HECW2	57520	HECW2	57520
1-0553	1-0553-001	F	1	108713557	108737483	23927	Loss	1p13.3	SLC25A24	SLC25A24	29957	SLC25A24	29957
1-0553	1-0553-001	F	11	55076656	55160075	83420	Loss	11q11	OR4A16;OR4A15	OR4A16;OR4A15	81327;81328	OR4A16;OR4A15	81327;81328
1-0553	1-0553-001	F	2	46520031	46576694	56664	Gain	2p21	EPAS1	EPAS1	2034	EPAS1	2034
1-0553	1-0553-001	F	6	149892092	149954930	62839	Gain	6q25.1	RPS18P9;KATNA1;GINM1	RPS18P9;KATNA1;GINM1	645958;11104;116254	KATNA1;GINM1	11104;116254
1-0553	1-0553-002	M	20	47706129	47747136	41008	Gain	20q13.13	CSE1L;STAU1	CSE1L;STAU1	1434;6780	CSE1L;STAU1	1434;6780
1-0553	1-0553-002	M	4	84489018	84536899	47882	Loss	4q21.23	GPAT3	GPAT3	84803	GPAT3	84803
1-0553	1-0553-002	M	9	71050682	71196279	145598	Gain	9q21.11	PGM5;TMEM252;LINC01506	PGM5;TMEM252;LINC01506	5239;169693;101927015	PGM5;TMEM252	5239;169693
1-0553	1-0553-003	F	11	55079504	55160075	80572	Loss	11q11	OR4A16;OR4A15	OR4A16;OR4A15	81327;81328	OR4A16;OR4A15	81327;81328
1-0553	1-0553-003	F	20	47706129	47744831	38703	Gain	20q13.13	CSE1L;STAU1	CSE1L;STAU1	1434;6780	CSE1L;STAU1	1434;6780
1-0553	1-0553-003	F	4	84489017	84548007	58991	Loss	4q21.23	GPAT3	GPAT3	84803	GPAT3	84803
1-0553	1-0553-003	F	6	149892092	149941297	49206	Gain	6q25.1	RPS18P9;KATNA1;GINM1	RPS18P9;KATNA1;GINM1	645958;11104;116254	KATNA1;GINM1	11104;116254
1-0553	1-0553-003	F	9	71050682	71196279	145598	Gain	9q21.11	PGM5;TMEM252;LINC01506	PGM5;TMEM252;LINC01506	5239;169693;101927015	PGM5;TMEM252	5239;169693
1-0553	1-0553-004	M	11	55076656	55160075	83420	Loss	11q11	OR4A16;OR4A15	OR4A16;OR4A15	81327;81328	OR4A16;OR4A15	81327;81328
1-0553	1-0553-004	M	9	71050682	71196279	145598	Gain	9q21.11	PGM5;TMEM252;LINC01506	PGM5;TMEM252;LINC01506	5239;169693;101927015	PGM5;TMEM252	5239;169693
1-0563	1-0563-004	M	11	67882620	67906996	24377	Loss	11q13.2	CHKA	CHKA	1119	CHKA	1119
1-0565	1-0565-001	F	1	152811170	152853702	42533	Gain	1q21.3	SMCP;LCE6A	SMCP;LCE6A	4184;448835	LCE6A	448835
1-0565	1-0565-001	F	5	128429818	128779919	350102	Loss	5q23.3	MIR4633;MIR4460;ISOC1	MIR4633;MIR4460;ISOC1	100616175;100616325;51015	ISOC1	51015
1-0565	1-0565-002	M	Y	16166867	16189899	23033	Gain	Yq11.221	VCY;VCY1B	VCY;VCY1B	9084;353513	VCY;VCY1B	9084;353513
1-0565	1-0565-003	M	Y	16163656	16189574	25919	Gain	Yq11.221	VCY;VCY1B	VCY;VCY1B	9084;353513	VCY;VCY1B	9084;353513
1-0565	1-0565-004	M	5	128429092	128781166	352075	Loss	5q23.3	MIR4633;MIR4460;ISOC1	MIR4633;MIR4460;ISOC1	100616175;100616325;51015	ISOC1	51015
1-0565	1-0565-004	M	Y	16159187	16189515	30329	Gain	Yq11.221	VCY;VCY1B	VCY;VCY1B	9084;353513	VCY;VCY1B	9084;353513
1-0568	1-0568-002	M	16	14045140	14336830	291691	Gain	16p13.12	LINC02186;LINC02185;ERCC4;MKL2	LINC02186;LINC02185;ERCC4;MKL2	101927348;101927311;2072;57496	MKL2	57496
1-0568	1-0568-002	M	3	121338814	121374032	35219	Loss	3q13.33	HCLS1;FBXO40	HCLS1;FBXO40	3059;51725	HCLS1;FBXO40	3059;51725
1-0568	1-0568-002	M	X	95661629	96327348	665720	Loss	Xq21.33	RPA4;DIAPH2	RPA4;DIAPH2	29935;1730	RPA4;DIAPH2	29935;1730
1-0568	1-0568-003	M	3	121339020	121374032	35013	Loss	3q13.33	HCLS1;FBXO40	HCLS1;FBXO40	3059;51725	HCLS1;FBXO40	3059;51725
1-0574	1-0574-001	F	17	14992304	15054501	62198	Loss	17p12	CDRT8	CDRT8	94151
1-0574	1-0574-001	F	2	214529738	214963716	433979	Gain	2q34	MIR4438;SPAG16	MIR4438;SPAG16	100616375;79582	SPAG16	79582
1-0574	1-0574-001	F	X	96771613	96832861	61249	Gain	Xq21.33	DIAPH2-AS1;DIAPH2	DIAPH2-AS1	10824
1-0574	1-0574-004	M	3	140798675	140923121	124447	Loss	3q23	SPSB4	SPSB4	92369	SPSB4	92369
1-0574	1-0574-004	M	X	96763922	96832872	68951	Gain	Xq21.33	DIAPH2-AS1;DIAPH2	DIAPH2-AS1	10824
1-0580	1-0580-001	F	4	55439029	55516673	77645	Gain	4q12	LINC02260	LINC02260	339978
1-0580	1-0580-003	M	16	88724255	89304889	580635	Gain	16q24.3	TRAPPC2L;CDH15;PABPN1L;LOC100129697;LOC339059;CDT1;CBFA2T3;CTU2;LINC00304;MIR4722;PIEZO1;ACSF3;GALNS;LOC101927793;APRT;MVD;SNAI3;LINC02138;RNF166;SLC22A31;LOC100289580;ZNF778;SNAI3-AS1	TRAPPC2L;CDH15;PABPN1L;LOC100129697;LOC339059;CDT1;CBFA2T3;CTU2;LINC00304;MIR4722;PIEZO1;ACSF3;GALNS;LOC101927793;APRT;MVD;SNAI3;LINC02138;RNF166;SLC22A31;LOC100289580;ZNF778;SNAI3-AS1	51693;1013;390748;100129697;339059;81620;863;348180;283860;100616167;9780;197322;2588;101927793;353;4597;333929;400558;115992;146429;100289580;197320;197187	TRAPPC2L;CDH15;RNF166;PABPN1L;GALNS;PIEZO1;ACSF3;CDT1;CBFA2T3;LOC100129697;CTU2;APRT;MVD;ZNF778;SLC22A31;SNAI3	51693;1013;115992;390748;2588;9780;197322;81620;863;100129697;348180;353;4597;197320;146429;333929
1-0580	1-0580-003	M	4	55439029	55516673	77645	Gain	4q12	LINC02260	LINC02260	339978
1-0580	1-0580-004	M	16	47721456	47738637	17182	Gain	16q12.1	PHKB	PHKB	5257	PHKB	5257
1-0595	1-0595-001	F	10	43377080	43574606	197527	Gain	10q11.21	MIR5100;LINC01264;RET	MIR5100;LINC01264;RET	100847014;104266963;5979	RET	5979
1-0595	1-0595-001	F	10	43637585	43721154	83570	Gain	10q11.21	RASGEF1A;CSGALNACT2	RASGEF1A;CSGALNACT2	221002;55454	RASGEF1A;CSGALNACT2	221002;55454
1-0595	1-0595-002	M	4	159463883	159483845	19963	Gain	4q32.1	RXFP1	RXFP1	59350
1-0595	1-0595-003	M	19	11912917	12069592	156676	Gain	19p13.2	ZNF69;ZNF439;ZNF700;ZNF440;ZNF491	ZNF69;ZNF439;ZNF700;ZNF440;ZNF491	7620;90594;90592;126070;126069	ZNF69;ZNF439;ZNF700;ZNF440;ZNF491	7620;90594;90592;126070;126069
1-0595	1-0595-003	M	20	58742917	58930497	187581	Gain	20q13.33	MIR646;MIR646HG	MIR646;MIR646HG	693231;284757
1-0595	1-0595-004	M	10	43270409	43300158	29750	Gain	10q11.21	BMS1	BMS1	9790	BMS1	9790
1-0595	1-0595-004	M	10	43394725	43534765	140041	Gain	10q11.21	MIR5100;LINC01264	MIR5100;LINC01264	100847014;104266963
1-0595	1-0595-004	M	10	43651933	43721154	69222	Gain	10q11.21	RASGEF1A;CSGALNACT2	RASGEF1A;CSGALNACT2	221002;55454	RASGEF1A;CSGALNACT2	221002;55454
1-0599	1-0599-001	F	7	111481950	111949193	467244	Loss	7q31.1	ZNF277;DOCK4	ZNF277;DOCK4	11179;9732	ZNF277;DOCK4	11179;9732
1-0599	1-0599-002	M	19	49023610	49112022	88413	Gain	19q13.33	SPACA4;FAM83E;SULT2B1	SPACA4;FAM83E;SULT2B1	171169;54854;6820	SPACA4;FAM83E;SULT2B1	171169;54854;6820
1-0599	1-0599-002	M	4	1621616	1706420	84805	Loss	4p16.3	SLBP;FAM53A	SLBP;FAM53A	7884;152877	SLBP;FAM53A	7884;152877
1-0599	1-0599-003	M	4	1621616	1706541	84926	Loss	4p16.3	SLBP;FAM53A	SLBP;FAM53A	7884;152877	SLBP;FAM53A	7884;152877
1-0599	1-0599-004	M	4	1621616	1706523	84908	Loss	4p16.3	SLBP;FAM53A	SLBP;FAM53A	7884;152877	SLBP;FAM53A	7884;152877
1-0599	1-0599-005	M	19	49022825	49111237	88413	Gain	19q13.33	SPACA4;FAM83E;SULT2B1	SPACA4;FAM83E;SULT2B1	171169;54854;6820	SPACA4;FAM83E;SULT2B1	171169;54854;6820
1-0602	1-0602-001	F	12	435215	543834	108620	Gain	12p13.33	CCDC77;KDM5A	CCDC77;KDM5A	84318;5927	CCDC77;KDM5A	84318;5927
1-0602	1-0602-001	F	18	39765974	39814769	48796	Gain	18q12.3	LINC00907	LINC00907	284260
1-0602	1-0602-001	F	4	3609390	3713599	104210	Gain	4p16.3	LINC02171	LINC02171	100133461
1-0602	1-0602-003	M	12	425528	543834	118307	Gain	12p13.33	CCDC77;KDM5A	CCDC77;KDM5A	84318;5927	CCDC77;KDM5A	84318;5927
1-0602	1-0602-003	M	18	39756772	39815951	59180	Gain	18q12.3	LINC00907	LINC00907	284260
1-0602	1-0602-004	F	12	425528	543846	118319	Gain	12p13.33	CCDC77;KDM5A	CCDC77;KDM5A	84318;5927	CCDC77;KDM5A	84318;5927
1-0602	1-0602-004	F	18	39756772	39820827	64056	Gain	18q12.3	LINC00907	LINC00907	284260
1-0602	1-0602-004	F	4	3601918	3713599	111682	Gain	4p16.3	LINC02171	LINC02171	100133461
1-0616	1-0616-001	F	16	28810337	29084772	274436	Loss	16p11.2	ATXN2L;ATP2A1;NFATC2IP;ATP2A1-AS1;MIR4721;SPNS1;RABEP2;SH2B1;LAT;MIR4517;TUFM;CD19	ATXN2L;ATP2A1;NFATC2IP;ATP2A1-AS1;MIR4721;SPNS1;RABEP2;SH2B1;LAT;MIR4517;TUFM;CD19	11273;487;84901;100289092;100616256;83985;79874;25970;27040;100616487;7284;930	ATXN2L;ATP2A1;NFATC2IP;SPNS1;RABEP2;SH2B1;LAT;TUFM;CD19	11273;487;84901;83985;79874;25970;27040;7284;930
1-0616	1-0616-001	F	6	17595191	17766394	171204	Gain	6p22.3	FAM8A1;NUP153;LOC105374952;KIF13A	FAM8A1;NUP153;LOC105374952;KIF13A	51439;9972;105374952;63971	FAM8A1;NUP153;KIF13A	51439;9972;63971
1-0616	1-0616-003	M	16	28824491	29051191	226701	Loss	16p11.2	ATXN2L;ATP2A1;NFATC2IP;ATP2A1-AS1;MIR4721;SPNS1;RABEP2;SH2B1;LAT;MIR4517;TUFM;CD19	ATXN2L;ATP2A1;NFATC2IP;ATP2A1-AS1;MIR4721;SPNS1;RABEP2;SH2B1;LAT;MIR4517;TUFM;CD19	11273;487;84901;100289092;100616256;83985;79874;25970;27040;100616487;7284;930	ATXN2L;ATP2A1;NFATC2IP;SPNS1;RABEP2;SH2B1;LAT;TUFM;CD19	11273;487;84901;83985;79874;25970;27040;7284;930
1-0616	1-0616-003	M	2	132721613	133358570	636958	Gain	2q21.2	MIR663B;GPR39;ANKRD30BL;FAM201B;LINC01945;ZNF806	MIR663B;GPR39;ANKRD30BL;FAM201B;LINC01945;ZNF806	100313824;2863;554226;339742;101928067;646915	GPR39;ZNF806	2863;646915
1-0616	1-0616-003	M	6	17604131	17766405	162275	Gain	6p22.3	FAM8A1;NUP153;LOC105374952;KIF13A	FAM8A1;NUP153;LOC105374952;KIF13A	51439;9972;105374952;63971	FAM8A1;NUP153;KIF13A	51439;9972;63971
1-0616	1-0616-004	M	16	28824503	29051191	226689	Loss	16p11.2	ATXN2L;ATP2A1;NFATC2IP;ATP2A1-AS1;MIR4721;SPNS1;RABEP2;SH2B1;LAT;MIR4517;TUFM;CD19	ATXN2L;ATP2A1;NFATC2IP;ATP2A1-AS1;MIR4721;SPNS1;RABEP2;SH2B1;LAT;MIR4517;TUFM;CD19	11273;487;84901;100289092;100616256;83985;79874;25970;27040;100616487;7284;930	ATXN2L;ATP2A1;NFATC2IP;SPNS1;RABEP2;SH2B1;LAT;TUFM;CD19	11273;487;84901;83985;79874;25970;27040;7284;930
1-0616	1-0616-004	M	2	132721613	133358558	636946	Gain	2q21.2	MIR663B;GPR39;ANKRD30BL;FAM201B;LINC01945;ZNF806	MIR663B;GPR39;ANKRD30BL;FAM201B;LINC01945;ZNF806	100313824;2863;554226;339742;101928067;646915	GPR39;ZNF806	2863;646915
1-0616	1-0616-005	M	16	28819029	29051191	232163	Loss	16p11.2	ATXN2L;ATP2A1;NFATC2IP;ATP2A1-AS1;MIR4721;SPNS1;RABEP2;SH2B1;LAT;MIR4517;TUFM;CD19	ATXN2L;ATP2A1;NFATC2IP;ATP2A1-AS1;MIR4721;SPNS1;RABEP2;SH2B1;LAT;MIR4517;TUFM;CD19	11273;487;84901;100289092;100616256;83985;79874;25970;27040;100616487;7284;930	ATXN2L;ATP2A1;NFATC2IP;SPNS1;RABEP2;SH2B1;LAT;TUFM;CD19	11273;487;84901;83985;79874;25970;27040;7284;930
1-0616	1-0616-005	M	5	1282492	1404383	121892	Gain	5p15.33	SLC6A3;LINC01511;CLPTM1L;TERT;MIR4457	SLC6A3;LINC01511;CLPTM1L;TERT;MIR4457	6531;100506791;81037;7015;100616235	SLC6A3;CLPTM1L;TERT	6531;81037;7015
1-0616	1-0616-005	M	5	1411808	1474755	62948	Gain	5p15.33	SLC6A3;LPCAT1	SLC6A3;LPCAT1	6531;79888	SLC6A3;LPCAT1	6531;79888
1-0625	1-0625-001	F	1	59423103	60052053	628951	Gain	1p32.1	HSD52;FGGY;LINC01358	HSD52;FGGY;LINC01358	729467;55277;101926925	FGGY	55277
1-0625	1-0625-004	F	1	59423103	60052053	628951	Gain	1p32.1	HSD52;FGGY;LINC01358	HSD52;FGGY;LINC01358	729467;55277;101926925	FGGY	55277
1-0632	1-0632-001	F	10	15603519	15649771	46253	Gain	10p13	ITGA8	ITGA8	8516	ITGA8	8516
1-0632	1-0632-002	M	18	37151779	37208641	56863	Loss	18q12.2;18q12.3	MIR924HG;MIR924	MIR924	100126323
1-0632	1-0632-003	M	18	37151779	37213230	61452	Loss	18q12.2;18q12.3	MIR924HG;MIR924	MIR924	100126323
1-0632	1-0632-004	M	10	15603531	15649771	46241	Gain	10p13	ITGA8	ITGA8	8516	ITGA8	8516
1-0653	1-0653-001	F	X	98713494	98860140	146647	Loss	Xq22.1	XRCC6P5	XRCC6P5	442459
1-0653	1-0653-003	M	X	98706559	98860140	153582	Loss	Xq22.1	XRCC6P5	XRCC6P5	442459
1-0653	1-0653-005	M	X	98706559	98860140	153582	Loss	Xq22.1	XRCC6P5	XRCC6P5	442459
1-0653	1-0653-006	F	X	98713494	98860140	146647	Loss	Xq22.1	XRCC6P5	XRCC6P5	442459
1-0674	1-0674-001	F	11	18606136	18621686	15551	Loss	11p15.1	UEVLD;SPTY2D1-AS1	UEVLD;SPTY2D1-AS1	55293;100506540	UEVLD	55293
1-0674	1-0674-001	F	8	121347152	121380815	33664	Loss	8q24.12	COL14A1	COL14A1	7373	COL14A1	7373
1-0674	1-0674-003	F	11	18606136	18639885	33750	Loss	11p15.1	SPTY2D1;UEVLD;SPTY2D1-AS1	SPTY2D1;UEVLD;SPTY2D1-AS1	144108;55293;100506540	SPTY2D1;UEVLD	144108;55293
1-0674	1-0674-003	F	8	121346354	121380815	34462	Loss	8q24.12	COL14A1	COL14A1	7373	COL14A1	7373
1-0674	1-0674-004	M	11	18606136	18621686	15551	Loss	11p15.1	UEVLD;SPTY2D1-AS1	UEVLD;SPTY2D1-AS1	55293;100506540	UEVLD	55293
1-0674	1-0674-004	M	8	121347837	121383900	36064	Loss	8q24.12	COL14A1	COL14A1	7373	COL14A1	7373
1-0677	1-0677-001	F	13	24437386	24476073	38688	Gain	13q12.12	MIPEP;C1QTNF9B;PCOTH	MIPEP;C1QTNF9B;PCOTH	4285;387911;542767	MIPEP;C1QTNF9B;PCOTH	4285;387911;542767
1-0677	1-0677-001	F	19	47593265	47712324	119060	Gain	19q13.32	SAE1;ZC3H4	SAE1;ZC3H4	10055;23211	SAE1;ZC3H4	10055;23211
1-0677	1-0677-002	M	8	98928395	98947000	18606	Loss	8q22.1	MATN2	MATN2	4147	MATN2	4147
1-0677	1-0677-002	M	9	203862	314209	110348	Loss	9p24.3	DOCK8;C9orf66	DOCK8;C9orf66	81704;157983	DOCK8;C9orf66	81704;157983
1-0677	1-0677-003	F	13	24437386	24476073	38688	Gain	13q12.12	MIPEP;C1QTNF9B;PCOTH	MIPEP;C1QTNF9B;PCOTH	4285;387911;542767	MIPEP;C1QTNF9B;PCOTH	4285;387911;542767
1-0677	1-0677-003	F	19	47593265	47688373	95109	Gain	19q13.32	SAE1;ZC3H4	SAE1;ZC3H4	10055;23211	SAE1;ZC3H4	10055;23211
1-0677	1-0677-003	F	8	98928430	98947000	18571	Loss	8q22.1	MATN2	MATN2	4147	MATN2	4147
1-0677	1-0677-003	F	9	203862	309108	105247	Loss	9p24.3	DOCK8;C9orf66	DOCK8;C9orf66	81704;157983	DOCK8;C9orf66	81704;157983
1-0677	1-0677-005	M	13	24437386	24476073	38688	Gain	13q12.12	MIPEP;C1QTNF9B;PCOTH	MIPEP;C1QTNF9B;PCOTH	4285;387911;542767	MIPEP;C1QTNF9B;PCOTH	4285;387911;542767
1-0700	1-0700-001	F	1	202023683	202094438	70756	Gain	1q32.1	GPR37L1	GPR37L1	9283	GPR37L1	9283
1-0700	1-0700-002	M	1	1039345	1199578	160234	Loss	1p36.33	C1QTNF12;B3GALT6;SDF4;UBE2J2;MIR429;LINC01342;TNFRSF4;TTLL10;C1orf159;MIR200A;MIR200B;TNFRSF18	C1QTNF12;B3GALT6;SDF4;UBE2J2;MIR429;LINC01342;TNFRSF4;TTLL10;C1orf159;MIR200A;MIR200B;TNFRSF18	388581;126792;51150;118424;554210;254099;7293;254173;54991;406983;406984;8784	B3GALT6;SDF4;UBE2J2;TNFRSF18;TTLL10;TNFRSF4;C1QTNF12	126792;51150;118424;8784;254173;7293;388581
1-0700	1-0700-002	M	22	40502365	40542931	40567	Loss	22q13.1	TNRC6B	TNRC6B	23112	TNRC6B	23112
1-0700	1-0700-002	M	3	61127205	61187437	60233	Gain	3p14.2	FHIT	FHIT	2272
1-0700	1-0700-003	M	1	202023683	202094520	70838	Gain	1q32.1	GPR37L1	GPR37L1	9283	GPR37L1	9283
1-0700	1-0700-003	M	3	61130494	61187437	56944	Gain	3p14.2	FHIT	FHIT	2272
1-0700	1-0700-004	M	1	202030114	202094438	64325	Gain	1q32.1	GPR37L1	GPR37L1	9283	GPR37L1	9283
1-0700	1-0700-004	M	19	9669793	9685753	15961	Loss	19p13.2	ZNF121	ZNF121	7675	ZNF121	7675
1-0700	1-0700-004	M	3	61128393	61187437	59045	Gain	3p14.2	FHIT	FHIT	2272
1-0700	1-0700-004	M	X	150667350	150722241	54892	Loss	Xq28	LOC105377213	LOC105377213	105377213
1-0700	1-0700-005	F	3	61122345	61187437	65093	Gain	3p14.2	FHIT	FHIT	2272
1-0700	1-0700-006	F	1	1039345	1199551	160207	Loss	1p36.33	C1QTNF12;B3GALT6;SDF4;UBE2J2;MIR429;LINC01342;TNFRSF4;TTLL10;C1orf159;MIR200A;MIR200B;TNFRSF18	C1QTNF12;B3GALT6;SDF4;UBE2J2;MIR429;LINC01342;TNFRSF4;TTLL10;C1orf159;MIR200A;MIR200B;TNFRSF18	388581;126792;51150;118424;554210;254099;7293;254173;54991;406983;406984;8784	B3GALT6;SDF4;UBE2J2;TNFRSF18;TTLL10;TNFRSF4;C1QTNF12	126792;51150;118424;8784;254173;7293;388581
1-0700	1-0700-006	F	22	40502365	40542931	40567	Loss	22q13.1	TNRC6B	TNRC6B	23112	TNRC6B	23112
1-0704	1-0704-001	F	13	80947635	81597109	649475	Loss	13q31.1	LINC00377	LINC00377	103724386
1-0704	1-0704-003	M	13	80947635	81597109	649475	Loss	13q31.1	LINC00377	LINC00377	103724386
1-0707	1-0707-001	F	16	20858130	20888433	30304	Gain	16p12.3	DCUN1D3;REXO5	DCUN1D3;REXO5	123879;81691	DCUN1D3;REXO5	123879;81691
1-0707	1-0707-002	M	16	76639179	76888137	248959	Loss	16q23.1	LINC02125	LINC02125	101928203
1-0707	1-0707-002	M	22	33692894	33736614	43721	Gain,Loss	22q12.3	LARGE1	LARGE1	9215	LARGE1	9215
1-0707	1-0707-004	M	16	20858130	20899174	41045	Gain	16p12.3	DCUN1D3;REXO5	DCUN1D3;REXO5	123879;81691	DCUN1D3;REXO5	123879;81691
1-0707	1-0707-004	M	22	33692906	33733995	41090	Gain	22q12.3	LARGE1	LARGE1	9215	LARGE1	9215
1-0707	1-0707-005	F	16	20858130	20899174	41045	Gain	16p12.3	DCUN1D3;REXO5	DCUN1D3;REXO5	123879;81691	DCUN1D3;REXO5	123879;81691
1-0709	1-0709-001	F	6	6761500	7147352	385853	Gain	6p25.1;6p24.3	RREB1	RREB1	6239
1-0709	1-0709-003	M	12	70175541	70205324	29784	Loss	12q15	RAB3IP	RAB3IP	117177	RAB3IP	117177
1-0709	1-0709-003	M	6	6780870	7153721	372852	Gain	6p25.1;6p24.3	RREB1	RREB1	6239
1-0709	1-0709-004	F	12	70175541	70205324	29784	Loss	12q15	RAB3IP	RAB3IP	117177	RAB3IP	117177
1-0719	1-0719-001	F	12	133393125	133673371	280247	Gain	12q24.33	ZNF140;ZNF605;LOC101928530;ZNF84;LOC101928597;GOLGA3;ZNF26;CHFR	ZNF140;ZNF605;LOC101928530;ZNF84;LOC101928597;GOLGA3;ZNF26;CHFR	7699;100289635;101928530;7637;101928597;2802;7574;55743	ZNF140;ZNF605;ZNF84;GOLGA3;ZNF26;CHFR	7699;100289635;7637;2802;7574;55743
1-0719	1-0719-001	F	16	60296707	60467933	171227	Loss	16q21	LOC729159	LOC729159	729159	LOC729159	729159
1-0719	1-0719-003	M	12	133393438	133662128	268691	Gain	12q24.33	ZNF140;ZNF605;LOC101928530;ZNF84;LOC101928597;GOLGA3;ZNF26;CHFR	ZNF140;ZNF605;LOC101928530;ZNF84;LOC101928597;GOLGA3;ZNF26;CHFR	7699;100289635;101928530;7637;101928597;2802;7574;55743	ZNF140;ZNF605;ZNF84;GOLGA3;ZNF26;CHFR	7699;100289635;7637;2802;7574;55743
1-0719	1-0719-004	F	11	108695819	108716673	20855	Loss	11q22.3	DDX10	DDX10	1662	DDX10	1662
1-0731	1-0731-001	F	6	21484237	21592600	108364	Loss	6p22.3	LINC00581	LINC00581	100874531
1-0731	1-0731-002	M	5	111566986	111586847	19862	Loss	5q22.2	LOC101927023;EPB41L4A	LOC101927023;EPB41L4A	101927023;64097	EPB41L4A	64097
1-0731	1-0731-003	M	16	85881	106859	20979	Loss	16p13.3	SNRNP25;POLR3K	SNRNP25;POLR3K	79622;51728	SNRNP25;POLR3K	79622;51728
1-0825	1-0825-001	F	7	29686335	29822279	135945	Loss	7p14.3	MIR550A3;DPY19L2P3;LOC646762;ZNRF2P2	MIR550A3;DPY19L2P3;LOC646762;ZNRF2P2	100616354;442524;646762;100271874
1-0825	1-0825-003	M	7	29686335	29835430	149096	Loss	7p14.3	MIR550A3;DPY19L2P3;LOC646762;ZNRF2P2	MIR550A3;DPY19L2P3;LOC646762;ZNRF2P2	100616354;442524;646762;100271874
1-0825	1-0825-004	M	11	42052074	42074318	22245	Gain	11p12	LOC101928591	LOC101928591	101928591
1-0825	1-0825-004	M	12	24686646	25353987	667342	Gain	12p12.1	C12orf77;BCAT1;CASC1;LOC645177;LINC00477;LRMP;ETFRF1;SOX5	C12orf77;BCAT1;CASC1;LOC645177;LINC00477;LRMP;ETFRF1;SOX5	196415;586;55259;645177;144360;4033;144363;6660	LRMP;CASC1;LOC645177;BCAT1;C12orf77	4033;55259;645177;586;196415
1-0862	1-0862-001	F	3	188199479	188222173	22695	Loss	3q28	LPP	LPP	4026	LPP	4026
1-0876	1-0876-001	F	6	127975067	128092888	117822	Gain	6q22.33	THEMIS	THEMIS	387357	THEMIS	387357
1-0876	1-0876-002	M	1	248827608	248866338	38731	Gain	1q44	LOC101928226;OR14I1	LOC101928226;OR14I1	101928226;401994	OR14I1	401994
1-0876	1-0876-002	M	11	46942302	47010353	68052	Gain	11p11.2	C11orf49	C11orf49	79096	C11orf49	79096
1-0876	1-0876-002	M	19	30283529	30624835	341307	Gain	19q12	CCNE1;URI1	CCNE1;URI1	898;8725	CCNE1;URI1	898;8725
1-0876	1-0876-003	M	1	179308937	179339139	30203	Loss	1q25.2	AXDND1;SOAT1	AXDND1;SOAT1	126859;6646	AXDND1;SOAT1	126859;6646
1-0876	1-0876-003	M	1	248828859	248866026	37168	Gain	1q44	LOC101928226;OR14I1	LOC101928226;OR14I1	101928226;401994	OR14I1	401994
1-0876	1-0876-003	M	11	46942302	47010365	68064	Gain	11p11.2	C11orf49	C11orf49	79096	C11orf49	79096
1-0876	1-0876-003	M	19	30279968	30624835	344868	Gain	19q12	CCNE1;URI1	CCNE1;URI1	898;8725	CCNE1;URI1	898;8725
1-0876	1-0876-003	M	6	127975067	128092888	117822	Gain	6q22.33	THEMIS	THEMIS	387357	THEMIS	387357
1-0912	1-0912-001	F	11	31044966	31627498	582533	Loss	11p13	IMMP1L;DNAJC24;DCDC1;ELP4	IMMP1L;DNAJC24;DCDC1;ELP4	196294;120526;341019;26610	IMMP1L;DNAJC24;DCDC1;ELP4	196294;120526;341019;26610
1-0912	1-0912-001	F	5	86477523	86515623	38101	Gain	5q14.3	LINC01949;LOC101929380	LINC01949	55338
1-0912	1-0912-001	F	8	82696290	82726189	29900	Loss	8q21.13	SNX16	SNX16	64089	SNX16	64089
1-0912	1-0912-002	M	10	128766925	128905820	138896	Loss	10q26.2	DOCK1	DOCK1	1793	DOCK1	1793
1-0912	1-0912-002	M	11	18606136	18621686	15551	Loss	11p15.1	UEVLD;SPTY2D1-AS1	UEVLD;SPTY2D1-AS1	55293;100506540	UEVLD	55293
1-0912	1-0912-003	M	10	128766925	128911668	144744	Loss	10q26.2	DOCK1	DOCK1	1793	DOCK1	1793
1-0912	1-0912-003	M	5	86477523	86515623	38101	Gain	5q14.3	LINC01949;LOC101929380	LINC01949	55338
1-0912	1-0912-004	M	10	128766925	128905820	138896	Loss	10q26.2	DOCK1	DOCK1	1793	DOCK1	1793
1-0952	1-0952-001	F	11	40951869	40969822	17954	Loss	11p12	LRRC4C	LRRC4C	57689
1-0952	1-0952-002	M	2	68687775	68750945	63171	Loss	2p13.3	FBXO48;APLF	FBXO48;APLF	554251;200558	FBXO48;APLF	554251;200558
1-0952	1-0952-002	M	9	115881599	115903561	21963	Gain	9q32	FAM225A	FAM225A	286333
1-0952	1-0952-003	M	11	40953450	40969822	16373	Loss	11p12	LRRC4C	LRRC4C	57689
1-1010	1-1010-001	F	13	66214302	67220103	1005802	Gain	13q21.32	MIR4704;PCDH9;MIR548X2;LINC01052	MIR4704;PCDH9;MIR548X2;LINC01052	100616205;5101;100616302;105370242	PCDH9	5101
1-1010	1-1010-003	M	13	66214302	67220115	1005814	Gain	13q21.32	MIR4704;PCDH9;MIR548X2;LINC01052	MIR4704;PCDH9;MIR548X2;LINC01052	100616205;5101;100616302;105370242	PCDH9	5101
1-1010	1-1010-004	M	13	66214302	67220103	1005802	Gain	13q21.32	MIR4704;PCDH9;MIR548X2;LINC01052	MIR4704;PCDH9;MIR548X2;LINC01052	100616205;5101;100616302;105370242	PCDH9	5101
1-1015	1-1015-001	F	14	69836310	69853073	16764	Gain	14q24.1	ERH	ERH	2079	ERH	2079
1-1015	1-1015-001	F	6	89297191	89566066	268876	Gain	6q15	RNGTT	RNGTT	8732	RNGTT	8732
1-1015	1-1015-002	M	2	3277639	3294814	17176	Gain	2p25.3	TSSC1	TSSC1	7260	TSSC1	7260
1-1015	1-1015-002	M	2	86282906	86516984	234079	Gain	2p11.2	MRPL35;MIR4779;PTCD3;REEP1;POLR1A;SNORD94;IMMT	MRPL35;MIR4779;PTCD3;REEP1;POLR1A;SNORD94;IMMT	51318;100616159;55037;65055;25885;692225;10989	REEP1;POLR1A;MRPL35;PTCD3;IMMT	65055;25885;51318;55037;10989
1-1015	1-1015-003	F	14	69832718	69853594	20877	Gain	14q24.1	ERH	ERH	2079	ERH	2079
1-1015	1-1015-003	F	6	89284739	89566066	281328	Gain	6q15	RNGTT	RNGTT	8732	RNGTT	8732
1-1015	1-1015-004	M	2	3277639	3294814	17176	Gain	2p25.3	TSSC1	TSSC1	7260	TSSC1	7260
1-1020	1-1020-001	F	11	28321972	28421185	99214	Gain	11p14.1	METTL15	METTL15	196074	METTL15	196074
1-1020	1-1020-001	F	19	6132037	6180397	48361	Gain	19p13.3	ACSBG2	ACSBG2	81616	ACSBG2	81616
1-1020	1-1020-002	M	2	53970148	54083029	112882	Gain	2p16.2	ASB3;ERLEC1;GPR75;MIR3682;CHAC2;GPR75-ASB3	ASB3;ERLEC1;GPR75;MIR3682;CHAC2;GPR75-ASB3	51130;27248;10936;100500850;494143;100302652	CHAC2;ASB3;ERLEC1;GPR75;GPR75-ASB3	494143;51130;27248;10936;100302652
1-1020	1-1020-002	M	X	140686151	140788742	102592	Gain	Xq27.2	SPANXD;SPANXA2-OT1;LOC645188;SPANXC	SPANXD;SPANXA2-OT1;LOC645188;SPANXC	64648;619455;645188;64663	SPANXD;LOC645188;SPANXC	64648;645188;64663
1-1020	1-1020-003	M	11	28318800	28410616	91817	Gain	11p14.1	METTL15	METTL15	196074	METTL15	196074
1-1020	1-1020-003	M	2	144883915	144901100	17186	Loss	2q22.3	GTDC1	GTDC1	79712	GTDC1	79712
1-1020	1-1020-004	M	19	6132037	6180397	48361	Gain	19p13.3	ACSBG2	ACSBG2	81616	ACSBG2	81616
1-1020	1-1020-004	M	2	53970148	54083029	112882	Gain	2p16.2	ASB3;ERLEC1;GPR75;MIR3682;CHAC2;GPR75-ASB3	ASB3;ERLEC1;GPR75;MIR3682;CHAC2;GPR75-ASB3	51130;27248;10936;100500850;494143;100302652	CHAC2;ASB3;ERLEC1;GPR75;GPR75-ASB3	494143;51130;27248;10936;100302652
1-1020	1-1020-004	M	4	79597416	79614181	16766	Loss	4q21.21	LINC01094	LINC01094	100505702
10-0013	10-0013-003	M	22	38921483	39030646	109164	Gain	22q13.1	FAM227A;DMC1;LOC105373031	FAM227A;DMC1;LOC105373031	646851;11144;105373031	FAM227A;DMC1	646851;11144
10-0013	10-0013-003	M	22	39054090	39164951	110862	Loss	22q13.1	JOSD1;SUN2;GTPBP1;CBY1;TOMM22	JOSD1;SUN2;GTPBP1;CBY1;TOMM22	9929;25777;9567;25776;56993	JOSD1;SUN2;GTPBP1;CBY1;TOMM22	9929;25777;9567;25776;56993
10-0013	10-0013-003	M	22	40000550	40116583	116034	Gain	22q13.1	CACNA1I	CACNA1I	8911	CACNA1I	8911
10-1019	10-1019-001	F	1	43580019	43616123	36105	Loss	1p34.2	FAM183A	FAM183A	440585	FAM183A	440585
10-1019	10-1019-002	M	15	29429017	29453464	24448	Gain	15q13.1	FAM189A1	FAM189A1	23359	FAM189A1	23359
10-1019	10-1019-002	M	20	307483	417408	109926	Gain	20p13	SOX12;TBC1D20;NRSN2;RBCK1;TRIB3	SOX12;TBC1D20;NRSN2;RBCK1;TRIB3	6666;128637;80023;10616;57761	SOX12;NRSN2;RBCK1;TRIB3	6666;80023;10616;57761
10-1019	10-1019-003	M	15	29429088	29453476	24389	Gain	15q13.1	FAM189A1	FAM189A1	23359	FAM189A1	23359
10-1019	10-1019-004	M	15	29429017	29453464	24448	Gain	15q13.1	FAM189A1	FAM189A1	23359	FAM189A1	23359
10-1076	10-1076-001	F	11	59027897	59310144	282248	Gain	11q12.1	OR4D9;OR4D6;OR4D10;OR4D11;OR5AN1;OR5A2;OR5A1	OR4D9;OR4D6;OR4D10;OR4D11;OR5AN1;OR5A2;OR5A1	390199;219983;390197;219986;390195;219981;219982	OR4D9;OR4D6;OR4D10;OR4D11;OR5AN1;OR5A2;OR5A1	390199;219983;390197;219986;390195;219981;219982
10-1076	10-1076-001	F	3	162703548	162902077	198530	Gain	3q26.1	LINC01192	LINC01192	647107
10-1076	10-1076-004	M	11	59027897	59315316	287420	Gain	11q12.1	OR4D9;OR4D6;OR4D10;OR4D11;OR5AN1;OR5A2;OR5A1	OR4D9;OR4D6;OR4D10;OR4D11;OR5AN1;OR5A2;OR5A1	390199;219983;390197;219986;390195;219981;219982	OR4D9;OR4D6;OR4D10;OR4D11;OR5AN1;OR5A2;OR5A1	390199;219983;390197;219986;390195;219981;219982
10-1076	10-1076-005	F	11	59039527	59315755	276229	Gain	11q12.1	OR4D9;OR4D6;OR4D10;OR4D11;OR5AN1;OR5A2;OR5A1	OR4D9;OR4D6;OR4D10;OR4D11;OR5AN1;OR5A2;OR5A1	390199;219983;390197;219986;390195;219981;219982	OR4D9;OR4D6;OR4D10;OR4D11;OR5AN1;OR5A2;OR5A1	390199;219983;390197;219986;390195;219981;219982
10-1090	10-1090-004	F	2	179087487	179152313	64827	Loss	2q31.2	OSBPL6	OSBPL6	114880
10-1090	10-1090-005	M	10	43153955	43218552	64598	Gain	10q11.21	LINC01518	LINC01518	101929397
10-1090	10-1090-005	M	14	61339139	61366019	26881	Gain	14q23.1	MNAT1	MNAT1	4331	MNAT1	4331
10-1095	10-1095-001	F	10	2421212	2542751	121540	Loss	10p15.3	LOC105376351	LOC105376351	105376351
10-1095	10-1095-004	M	10	2420981	2542751	121771	Loss	10p15.3	LOC105376351	LOC105376351	105376351
10-1104	10-1104-002	M	19	58245831	58390198	144368	Gain	19q13.43	UBE2CP5;FKBP1AP1;ZNF552;ZNF587B;ZNF587;ZNF586;ZNF776;ZNF814	UBE2CP5;FKBP1AP1;ZNF552;ZNF587B;ZNF587;ZNF586;ZNF776;ZNF814	100874260;2282;79818;100293516;84914;54807;284309;730051	ZNF552;ZNF587B;ZNF587;ZNF586;ZNF776;ZNF814	79818;100293516;84914;54807;284309;730051
10-1118	10-1118-001	F	3	122906425	122950200	43776	Gain	3q21.1	SEC22A	SEC22A	26984	SEC22A	26984
10-1120	10-1120-001	F	5	152325590	152541060	215471	Loss	5q33.1	LINC01470	LINC01470	101927134
10-1155	10-1155-002	M	12	50199651	50434014	234364	Gain	12q13.12	FAIM2;AQP6;AQP5;AQP2;RACGAP1;LOC101927318;BCDIN3D;BCDIN3D-AS1;LINC02396;LINC02395;NCKAP5L	FAIM2;AQP6;AQP5;AQP2;RACGAP1;LOC101927318;BCDIN3D;BCDIN3D-AS1;LINC02396;LINC02395;NCKAP5L	23017;363;362;359;29127;101927318;144233;100286844;283332;101927292;57701	FAIM2;AQP6;AQP5;AQP2;RACGAP1;BCDIN3D	23017;363;362;359;29127;144233
10-1155	10-1155-002	M	4	88026786	88202959	176174	Gain	4q22.1	KLHL8;AFF1	KLHL8;AFF1	57563;4299	KLHL8;AFF1	57563;4299
10-1155	10-1155-003	M	12	50199682	50434033	234352	Gain	12q13.12	FAIM2;AQP6;AQP5;AQP2;RACGAP1;LOC101927318;BCDIN3D;BCDIN3D-AS1;LINC02396;LINC02395;NCKAP5L	FAIM2;AQP6;AQP5;AQP2;RACGAP1;LOC101927318;BCDIN3D;BCDIN3D-AS1;LINC02396;LINC02395;NCKAP5L	23017;363;362;359;29127;101927318;144233;100286844;283332;101927292;57701	FAIM2;AQP6;AQP5;AQP2;RACGAP1;BCDIN3D	23017;363;362;359;29127;144233
10-1155	10-1155-003	M	4	88030494	88216084	185591	Gain	4q22.1	KLHL8;AFF1	KLHL8;AFF1	57563;4299	KLHL8;AFF1	57563;4299
10-1155	10-1155-004	F	12	50199682	50434033	234352	Gain	12q13.12	FAIM2;AQP6;AQP5;AQP2;RACGAP1;LOC101927318;BCDIN3D;BCDIN3D-AS1;LINC02396;LINC02395;NCKAP5L	FAIM2;AQP6;AQP5;AQP2;RACGAP1;LOC101927318;BCDIN3D;BCDIN3D-AS1;LINC02396;LINC02395;NCKAP5L	23017;363;362;359;29127;101927318;144233;100286844;283332;101927292;57701	FAIM2;AQP6;AQP5;AQP2;RACGAP1;BCDIN3D	23017;363;362;359;29127;144233
10-1155	10-1155-004	F	4	88026678	88216084	189407	Gain	4q22.1	KLHL8;AFF1	KLHL8;AFF1	57563;4299	KLHL8;AFF1	57563;4299
10-1155	10-1155-005	M	4	88026514	88216084	189571	Gain	4q22.1	KLHL8;AFF1	KLHL8;AFF1	57563;4299	KLHL8;AFF1	57563;4299
12-4058	12-4058-001	M	1	24877458	24939645	62188	Gain	1p36.11	LOC100506985;NCMAP	LOC100506985;NCMAP	100506985;400746	NCMAP	400746
12-4058	12-4058-003	M	1	24878778	24939645	60868	Gain	1p36.11	LOC100506985;NCMAP	LOC100506985;NCMAP	100506985;400746	NCMAP	400746
12-4058	12-4058-004	F	17	51715300	52043990	328691	Gain	17q22	KIF2B	KIF2B	84643	KIF2B	84643
12-4058	12-4058-004	F	9	115778294	115819870	41577	Loss	9q32	ZFP37	ZFP37	7539	ZFP37	7539
12-4098	12-4098-001	M	7	96066180	96119435	53256	Loss	7q21.3	SEM1	SEM1	7979	SEM1	7979
12-4098	12-4098-002	F	7	96057340	96119435	62096	Loss	7q21.3	SEM1	SEM1	7979	SEM1	7979
12-4098	12-4098-003	M	13	43544252	43741064	196813	Gain	13q14.11	DNAJC15;LINC00400;EPSTI1	DNAJC15;LINC00400;EPSTI1	29103;100874159;94240	DNAJC15;EPSTI1	29103;94240
12-4098	12-4098-003	M	4	116625	355132	238508	Gain	4p16.3	ZNF876P;ZNF732;MIR571;ZNF718;ZNF141	ZNF876P;ZNF732;MIR571;ZNF718;ZNF141	642280;654254;693156;255403;7700	ZNF732;ZNF141;ZNF718	654254;7700;255403
12-4098	12-4098-004	M	13	43535714	43734722	199009	Gain	13q14.11	DNAJC15;LINC00400;EPSTI1	DNAJC15;LINC00400;EPSTI1	29103;100874159;94240	DNAJC15;EPSTI1	29103;94240
12-4098	12-4098-004	M	2	121051838	121069099	17262	Loss	2q14.2	RALB	RALB	5899
12-4098	12-4098-004	M	4	116612	355132	238521	Gain	4p16.3	ZNF876P;ZNF732;MIR571;ZNF718;ZNF141	ZNF876P;ZNF732;MIR571;ZNF718;ZNF141	642280;654254;693156;255403;7700	ZNF732;ZNF141;ZNF718	654254;7700;255403
12-4098	12-4098-004	M	7	96066180	96119435	53256	Loss	7q21.3	SEM1	SEM1	7979	SEM1	7979
12-4139	12-4139-002	F	21	37460529	37510051	49523	Loss	21q22.12	CBR3-AS1;LOC100133286;CBR3	CBR3-AS1;LOC100133286;CBR3	100506428;100133286;874	CBR3	874
12-4168	12-4168-001	M	2	176981810	177003022	21213	Loss	2q31.1	HOXD-AS2;HOXD8;HOXD9;HOXD10	HOXD-AS2;HOXD8;HOXD9;HOXD10	100506783;3234;3235;3236	HOXD8;HOXD9;HOXD10	3234;3235;3236
12-4168	12-4168-002	F	X	3489155	3646596	157442	Loss	Xp22.33	PRKX-AS1;PRKX	PRKX-AS1;PRKX	100873944;5613	PRKX	5613
12-4168	12-4168-002	F	X	27713652	27932035	218384	Loss	Xp21.3	MAGEB10;DCAF8L2	MAGEB10;DCAF8L2	139422;347442	MAGEB10;DCAF8L2	139422;347442
12-4168	12-4168-002	F	X	29296579	29323117	26539	Loss	Xp21.3;Xp21.2	IL1RAPL1	IL1RAPL1	11141	IL1RAPL1	11141
12-4168	12-4168-002	F	X	32712101	32744224	32124	Loss	Xp21.1	DMD	DMD	1756	DMD	1756
12-4168	12-4168-002	F	X	34503591	34659904	156314	Loss	Xp21.1	TMEM47	TMEM47	83604	TMEM47	83604
12-4168	12-4168-002	F	X	35615895	35961607	345713	Loss	Xp21.1	CFAP47;MAGEB16	CFAP47;MAGEB16	286464;139604	CFAP47;MAGEB16	286464;139604
12-4168	12-4168-002	F	X	38232213	38256900	24688	Loss	Xp11.4	OTC	OTC	5009	OTC	5009
12-4168	12-4168-002	F	X	43820011	44022916	202906	Loss	Xp11.3	NDP;EFHC2	NDP;EFHC2	4693;80258	EFHC2	80258
12-4168	12-4168-002	F	X	134661060	134692599	31540	Loss	Xq26.3	INTS6L	INTS6L	203522	INTS6L	203522
12-4168	12-4168-002	F	X	137845863	138136213	290351	Loss	Xq27.1;Xq26.3	FGF13	FGF13	2258	FGF13	2258
12-4168	12-4168-003	M	15	99258738	99459795	201058	Loss	15q26.3	IGF1R;MIR4714	IGF1R;MIR4714	3480;100616432	IGF1R	3480
12-4168	12-4168-003	M	15	99467708	100465282	997575	Loss	15q26.3	IGF1R;SYNM;HSP90B2P;LUNAR1;PGPEP1L;LYSMD4;DNM1P46;MEF2A;LRRC28;LOC400464;TTC23	IGF1R;SYNM;HSP90B2P;LUNAR1;PGPEP1L;LYSMD4;DNM1P46;MEF2A;LRRC28;LOC400464;TTC23	3480;23336;7190;104564224;145814;145748;196968;4205;123355;400464;64927	IGF1R;SYNM;LYSMD4;PGPEP1L;MEF2A;TTC23;LRRC28	3480;23336;145748;145814;4205;64927;123355
12-4168	12-4168-003	M	2	154881876	155011019	129144	Loss	2q24.1;2q23.3	GALNT13	GALNT13	114805	GALNT13	114805
12-4168	12-4168-004	M	2	154881876	155011019	129144	Loss	2q24.1;2q23.3	GALNT13	GALNT13	114805	GALNT13	114805
12-4168	12-4168-004	M	X	111665194	111789348	124155	Gain	Xq23	RTL4	RTL4	340595	RTL4	340595
12-4168	12-4168-006	F	2	154876621	155011208	134588	Loss	2q24.1;2q23.3	GALNT13	GALNT13	114805	GALNT13	114805
12-4168	12-4168-007	M	2	154876609	155011019	134411	Loss	2q24.1;2q23.3	GALNT13	GALNT13	114805	GALNT13	114805
12-4168	12-4168-007	M	2	176981810	177003022	21213	Loss	2q31.1	HOXD-AS2;HOXD8;HOXD9;HOXD10	HOXD-AS2;HOXD8;HOXD9;HOXD10	100506783;3234;3235;3236	HOXD8;HOXD9;HOXD10	3234;3235;3236
12-4168	12-4168-007	M	X	111690557	111789352	98796	Gain	Xq23	RTL4	RTL4	340595	RTL4	340595
12-4310	12-4310-001	M	13	26074996	26204258	129263	Gain	13q12.13	ATP8A2	ATP8A2	51761	ATP8A2	51761
12-4310	12-4310-001	M	16	70287667	70305117	17451	Loss	16q22.1	AARS	AARS	16	AARS	16
12-4310	12-4310-001	M	19	34514046	34704129	190084	Gain	19q13.11	LSM14A	LSM14A	26065	LSM14A	26065
12-4310	12-4310-002	F	13	26075182	26204460	129279	Gain	13q12.13	ATP8A2	ATP8A2	51761	ATP8A2	51761
12-4310	12-4310-002	F	19	34514046	34692574	178529	Gain	19q13.11	LSM14A	LSM14A	26065	LSM14A	26065
12-4310	12-4310-006	F	19	34514046	34692586	178541	Gain	19q13.11	LSM14A	LSM14A	26065	LSM14A	26065
12-4310	12-4310-007	M	16	70287667	70305117	17451	Loss	16q22.1	AARS	AARS	16	AARS	16
12-4404	12-4404-001	M	11	104126965	104542802	415838	Loss	11q22.3	LOC102723895	LOC102723895	102723895
12-4404	12-4404-003	M	11	104119588	104542802	423215	Loss	11q22.3	MIR7641-1;LOC102723895	MIR7641-1;LOC102723895	102465752;102723895
12-4404	12-4404-003	M	7	111575905	111654010	78106	Loss	7q31.1	DOCK4	DOCK4	9732	DOCK4	9732
12-4404	12-4404-004	M	11	104126965	104542802	415838	Loss	11q22.3	LOC102723895	LOC102723895	102723895
12-4425	12-4425-002	F	4	69316107	69353300	37194	Loss	4q13.2	TMPRSS11E	TMPRSS11E	28983	TMPRSS11E	28983
12-4425	12-4425-004	F	4	69316107	69353300	37194	Loss	4q13.2	TMPRSS11E	TMPRSS11E	28983	TMPRSS11E	28983
12-4425	12-4425-005	F	4	69316107	69353300	37194	Loss	4q13.2	TMPRSS11E	TMPRSS11E	28983	TMPRSS11E	28983
12-4425	12-4425-007	M	4	69316107	69353312	37206	Loss	4q13.2	TMPRSS11E	TMPRSS11E	28983	TMPRSS11E	28983
12-4453	12-4453-002	F	2	714679	944603	229925	Gain	2p25.3	LINC01115;LINC01939	LINC01115;LINC01939	339822;101060385
12-4453	12-4453-002	F	20	44327977	44381615	53639	Loss	20q13.12	WFDC10B;WFDC13;MIR3617;SPINT4	WFDC10B;WFDC13;MIR3617;SPINT4	280664;164237;100500897;391253	WFDC10B;WFDC13;SPINT4	280664;164237;391253
12-4453	12-4453-005	M	15	57859275	59410122	1550848	Gain	15q22.2;15q22.1;15q21.3	CCNB2;LIPC;SLTM;GCOM1;LOC101928725;LIPC-AS1;HSP90AB4P;AQP9;ADAM10;MYZAP;MINDY2;POLR2M;RNF111;ALDH1A2	CCNB2;LIPC;SLTM;GCOM1;LOC101928725;LIPC-AS1;HSP90AB4P;AQP9;ADAM10;MYZAP;MINDY2;POLR2M;RNF111;ALDH1A2	9133;3990;79811;145781;101928725;101928694;664618;366;102;100820829;54629;81488;54778;8854	CCNB2;LIPC;SLTM;GCOM1;RNF111;AQP9;ADAM10;MYZAP;MINDY2;POLR2M;ALDH1A2	9133;3990;79811;145781;54778;366;102;100820829;54629;81488;8854
12-4453	12-4453-005	M	2	713331	944591	231261	Gain	2p25.3	LINC01115;LINC01939	LINC01115;LINC01939	339822;101060385
12-4676	12-4676-001	M	10	109821101	109879903	58803	Loss	10q25.1	LINC01435	LINC01435	103695365
12-4676	12-4676-002	F	11	30455242	31067265	612024	Gain	11p14.1;11p13	DCDC5;MPPED2;DCDC1	DCDC5;MPPED2;DCDC1	100506627;744;341019	DCDC5;MPPED2;DCDC1	100506627;744;341019
12-8115	12-8115-001	M	16	14866284	16529801	1663518	Gain	16p13.11	LOC100288162;MYH11;MIR484;MARF1;NTAN1;FOPNL;NDE1;ABCC1;PKD1P4-NPIPA8;MIR6511A3;MIR6506;PKD1P1;PKD1P3-NPIPA1;ABCC6P2;MIR3670-4;MIR6511A2;MIR6511A1;MIR3670-1;MIR3670-2;MIR6511A4;C16orf45;LOC100505915;MIR3670-3;PKD1P6-NPIPP1;NOMO3;NOMO1;MIR3179-2;MIR3179-3;MIR3180-4;MIR3179-1;MIR3180-2;MIR3180-3;MIR3179-4;MIR3180-1;NPIPA7;PDXDC1;RRN3;MIR6511B2;MPV17L;NPIPA1;NPIPA8;NPIPA5;ABCC6;MIR6511B1;MIR6770-2;MI…	LOC100288162;MYH11;MIR484;MARF1;NTAN1;FOPNL;NDE1;ABCC1;PKD1P4-NPIPA8;MIR6511A3;MIR6506;PKD1P1;PKD1P3-NPIPA1;ABCC6P2;MIR3670-4;MIR6511A2;MIR6511A1;MIR3670-1;MIR3670-2;MIR6511A4;C16orf45;LOC100505915;MIR3670-3;PKD1P6-NPIPP1;NOMO3;NOMO1;MIR3179-2;MIR3179-3;MIR3180-4;MIR3179-1;MIR3180-2;MIR3180-3;MIR3179-4;MIR3180-1;NPIPA7;PDXDC1;RRN3;MIR6511B2;MPV17L;NPIPA1;NPIPA8;NPIPA5;ABCC6;MIR6511B1;MIR6770-2;MI…	100288162;4629;619553;9665;123803;123811;54820;4363;110006323;102465683;102465252;339044;109951030;730013;103504740;102466812;102466268;100500910;100846994;102465684;89927;100505915;103504726;105369154;408050;23420;100422886;100423006;100500852;100422960;100422956;100422836;103504729;100422870;101059938;23042;54700;102465985;255027;9284;101059953;100288332;368;102465429;102465908;102466259;102465…	MYH11;NDE1;NPIPA7;MARF1;PDXDC1;MPV17L;NTAN1;NOMO3;NOMO1;RRN3;FOPNL;NPIPA8;C16orf45;NPIPA5;ABCC6;ABCC1;NPIPA1	4629;54820;101059938;9665;23042;255027;123803;408050;23420;54700;123811;101059953;89927;100288332;368;4363;9284
12-8115	12-8115-002	F	16	14900073	16533890	1633818	Gain	16p13.11	LOC100288162;MYH11;MIR484;MARF1;NTAN1;FOPNL;NDE1;ABCC1;PKD1P4-NPIPA8;MIR6511A3;MIR6506;PKD1P1;PKD1P3-NPIPA1;ABCC6P2;MIR3670-4;MIR6511A2;MIR6511A1;MIR3670-1;MIR3670-2;MIR6511A4;C16orf45;LOC100505915;MIR3670-3;PKD1P6-NPIPP1;NOMO3;NOMO1;MIR3179-2;MIR3179-3;MIR3180-4;MIR3179-1;MIR3180-2;MIR3180-3;MIR3179-4;MIR3180-1;NPIPA7;PDXDC1;RRN3;MIR6511B2;MPV17L;NPIPA1;NPIPA8;NPIPA5;ABCC6;MIR6511B1;MIR6770-2;MI…	LOC100288162;MYH11;MIR484;MARF1;NTAN1;FOPNL;NDE1;ABCC1;PKD1P4-NPIPA8;MIR6511A3;MIR6506;PKD1P1;PKD1P3-NPIPA1;ABCC6P2;MIR3670-4;MIR6511A2;MIR6511A1;MIR3670-1;MIR3670-2;MIR6511A4;C16orf45;LOC100505915;MIR3670-3;PKD1P6-NPIPP1;NOMO3;NOMO1;MIR3179-2;MIR3179-3;MIR3180-4;MIR3179-1;MIR3180-2;MIR3180-3;MIR3179-4;MIR3180-1;NPIPA7;PDXDC1;RRN3;MIR6511B2;MPV17L;NPIPA1;NPIPA8;NPIPA5;ABCC6;MIR6511B1;MIR6770-2;MI…	100288162;4629;619553;9665;123803;123811;54820;4363;110006323;102465683;102465252;339044;109951030;730013;103504740;102466812;102466268;100500910;100846994;102465684;89927;100505915;103504726;105369154;408050;23420;100422886;100423006;100500852;100422960;100422956;100422836;103504729;100422870;101059938;23042;54700;102465985;255027;9284;101059953;100288332;368;102465429;102465908;102466259;102465…	MYH11;NDE1;NPIPA7;MARF1;PDXDC1;MPV17L;NTAN1;NOMO3;NOMO1;RRN3;FOPNL;NPIPA8;C16orf45;NPIPA5;ABCC6;ABCC1;NPIPA1	4629;54820;101059938;9665;23042;255027;123803;408050;23420;54700;123811;101059953;89927;100288332;368;4363;9284
12-8115	12-8115-004	M	16	14866284	16529801	1663518	Gain	16p13.11	LOC100288162;MYH11;MIR484;MARF1;NTAN1;FOPNL;NDE1;ABCC1;PKD1P4-NPIPA8;MIR6511A3;MIR6506;PKD1P1;PKD1P3-NPIPA1;ABCC6P2;MIR3670-4;MIR6511A2;MIR6511A1;MIR3670-1;MIR3670-2;MIR6511A4;C16orf45;LOC100505915;MIR3670-3;PKD1P6-NPIPP1;NOMO3;NOMO1;MIR3179-2;MIR3179-3;MIR3180-4;MIR3179-1;MIR3180-2;MIR3180-3;MIR3179-4;MIR3180-1;NPIPA7;PDXDC1;RRN3;MIR6511B2;MPV17L;NPIPA1;NPIPA8;NPIPA5;ABCC6;MIR6511B1;MIR6770-2;MI…	LOC100288162;MYH11;MIR484;MARF1;NTAN1;FOPNL;NDE1;ABCC1;PKD1P4-NPIPA8;MIR6511A3;MIR6506;PKD1P1;PKD1P3-NPIPA1;ABCC6P2;MIR3670-4;MIR6511A2;MIR6511A1;MIR3670-1;MIR3670-2;MIR6511A4;C16orf45;LOC100505915;MIR3670-3;PKD1P6-NPIPP1;NOMO3;NOMO1;MIR3179-2;MIR3179-3;MIR3180-4;MIR3179-1;MIR3180-2;MIR3180-3;MIR3179-4;MIR3180-1;NPIPA7;PDXDC1;RRN3;MIR6511B2;MPV17L;NPIPA1;NPIPA8;NPIPA5;ABCC6;MIR6511B1;MIR6770-2;MI…	100288162;4629;619553;9665;123803;123811;54820;4363;110006323;102465683;102465252;339044;109951030;730013;103504740;102466812;102466268;100500910;100846994;102465684;89927;100505915;103504726;105369154;408050;23420;100422886;100423006;100500852;100422960;100422956;100422836;103504729;100422870;101059938;23042;54700;102465985;255027;9284;101059953;100288332;368;102465429;102465908;102466259;102465…	MYH11;NDE1;NPIPA7;MARF1;PDXDC1;MPV17L;NTAN1;NOMO3;NOMO1;RRN3;FOPNL;NPIPA8;C16orf45;NPIPA5;ABCC6;ABCC1;NPIPA1	4629;54820;101059938;9665;23042;255027;123803;408050;23420;54700;123811;101059953;89927;100288332;368;4363;9284
12-8161	12-8161-001	M	22	49067525	49109069	41545	Loss	22q13.32	FAM19A5	FAM19A5	25817	FAM19A5	25817
12-8161	12-8161-004	M	11	123381452	123400246	18795	Gain	11q24.1	GRAMD1B	GRAMD1B	57476	GRAMD1B	57476
12-8257	12-8257-001	M	12	17072246	17174202	101957	Gain	12p12.3	SKP1P2	SKP1P2	728622
12-8257	12-8257-001	M	13	40786024	40945400	159377	Gain	13q14.11	LINC00548;LINC00598	LINC00548;LINC00598	400123;646982
12-8257	12-8257-001	M	18	28726019	28745634	19616	Loss	18q12.1	DSC1;DSCAS	DSC1;DSCAS	1823;101927698	DSC1	1823
12-8257	12-8257-001	M	X	23043876	23134236	90361	Loss	Xp22.11	PTCHD1-AS	PTCHD1-AS	100873065
12-8257	12-8257-002	F	13	40791985	40944020	152036	Gain	13q14.11	LINC00548;LINC00598	LINC00548;LINC00598	400123;646982
12-8257	12-8257-002	F	X	23043876	23124980	81105	Loss	Xp22.11	PTCHD1-AS	PTCHD1-AS	100873065
12-8257	12-8257-003	M	12	17072246	17174202	101957	Gain	12p12.3	SKP1P2	SKP1P2	728622
12-8257	12-8257-003	M	18	28726019	28742231	16213	Loss	18q12.1	DSC1;DSCAS	DSC1;DSCAS	1823;101927698	DSC1	1823
12-8257	12-8257-004	M	X	23043876	23124980	81105	Loss	Xp22.11	PTCHD1-AS	PTCHD1-AS	100873065
12-8257	12-8257-005	M	12	17072246	17174202	101957	Gain	12p12.3	SKP1P2	SKP1P2	728622
12-8257	12-8257-005	M	18	28725495	28742231	16737	Loss	18q12.1	DSC1;DSCAS	DSC1;DSCAS	1823;101927698	DSC1	1823
12-8257	12-8257-005	M	X	23043876	23128927	85052	Loss	Xp22.11	PTCHD1-AS	PTCHD1-AS	100873065
12-8345	12-8345-001	F	22	20717667	21465659	747993	Gain	22q11.21	PI4KA;KLHL22;SLC7A4;P2RX6P;ZNF74;P2RX6;BCRP2;CRKL;POM121L4P;TMEM191A;LINC01637;MED15;MIR649;SERPIND1;LRRC74B;THAP7-AS1;SCARF2;THAP7;SNAP29;TUBA3FP;AIFM3;LZTR1	PI4KA;KLHL22;SLC7A4;P2RX6P;ZNF74;P2RX6;BCRP2;CRKL;POM121L4P;TMEM191A;LINC01637;MED15;MIR649;SERPIND1;LRRC74B;THAP7-AS1;SCARF2;THAP7;SNAP29;TUBA3FP;AIFM3;LZTR1	5297;84861;6545;440799;7625;9127;400892;1399;266697;84222;101928891;51586;693234;3053;400891;439931;91179;80764;9342;113691;150209;8216	SCARF2;PI4KA;KLHL22;SLC7A4;THAP7;SNAP29;CRKL;MED15;AIFM3;ZNF74;LRRC74B;LZTR1;SERPIND1;P2RX6	91179;5297;84861;6545;80764;9342;1399;51586;150209;7625;400891;8216;3053;9127
12-8345	12-8345-001	F	4	64841284	65752611	911328	Gain	4q13.1	TECRL	TECRL	253017	TECRL	253017
12-8345	12-8345-003	M	20	14094454	14336078	241625	Loss	20p12.1	FLRT3;MACROD2	FLRT3	23767	FLRT3	23767
12-8345	12-8345-003	M	22	20723686	21465659	741974	Gain	22q11.21	PI4KA;KLHL22;SLC7A4;P2RX6P;ZNF74;P2RX6;BCRP2;CRKL;POM121L4P;TMEM191A;LINC01637;MED15;MIR649;SERPIND1;LRRC74B;THAP7-AS1;SCARF2;THAP7;SNAP29;TUBA3FP;AIFM3;LZTR1	PI4KA;KLHL22;SLC7A4;P2RX6P;ZNF74;P2RX6;BCRP2;CRKL;POM121L4P;TMEM191A;LINC01637;MED15;MIR649;SERPIND1;LRRC74B;THAP7-AS1;SCARF2;THAP7;SNAP29;TUBA3FP;AIFM3;LZTR1	5297;84861;6545;440799;7625;9127;400892;1399;266697;84222;101928891;51586;693234;3053;400891;439931;91179;80764;9342;113691;150209;8216	SCARF2;PI4KA;KLHL22;SLC7A4;THAP7;SNAP29;CRKL;MED15;AIFM3;ZNF74;LRRC74B;LZTR1;SERPIND1;P2RX6	91179;5297;84861;6545;80764;9342;1399;51586;150209;7625;400891;8216;3053;9127
12-8345	12-8345-004	M	19	41451368	41514489	63122	Gain	19q13.2	CYP2B6;CYP2B7P	CYP2B6;CYP2B7P	1555;1556	CYP2B6	1555
12-8372	12-8372-001	M	1	153445317	153545921	100605	Gain	1q21.3	LOC101928034;S100A5;S100A4;S100A6;S100A3;S100A2	LOC101928034;S100A5;S100A4;S100A6;S100A3;S100A2	101928034;6276;6275;6277;6274;6273	S100A5;S100A4;S100A6;S100A3;S100A2	6276;6275;6277;6274;6273
12-8372	12-8372-001	M	16	84041647	84127337	85691	Gain	16q23.3	SLC38A8;MBTPS1	SLC38A8;MBTPS1	146167;8720	SLC38A8;MBTPS1	146167;8720
12-8372	12-8372-002	F	1	153445317	153545933	100617	Gain	1q21.3	LOC101928034;S100A5;S100A4;S100A6;S100A3;S100A2	LOC101928034;S100A5;S100A4;S100A6;S100A3;S100A2	101928034;6276;6275;6277;6274;6273	S100A5;S100A4;S100A6;S100A3;S100A2	6276;6275;6277;6274;6273
12-8372	12-8372-002	F	16	84046476	84125390	78915	Gain	16q23.3	SLC38A8;MBTPS1	SLC38A8;MBTPS1	146167;8720	SLC38A8;MBTPS1	146167;8720
12-8372	12-8372-003	M	17	64037478	64056559	19082	Loss	17q24.1	CEP112	CEP112	201134	CEP112	201134
12-8372	12-8372-004	M	16	84046476	84125390	78915	Gain	16q23.3	SLC38A8;MBTPS1	SLC38A8;MBTPS1	146167;8720	SLC38A8;MBTPS1	146167;8720
12-8374	12-8374-001	M	2	48770520	49478424	707905	Gain	2p16.3	LHCGR;GTF2A1L;STON1;FSHR;MIR548BA;STON1-GTF2A1L	LHCGR;GTF2A1L;STON1;FSHR;MIR548BA;STON1-GTF2A1L	3973;11036;11037;2492;102465854;286749	LHCGR;GTF2A1L;STON1-GTF2A1L;STON1;FSHR	3973;11036;286749;11037;2492
12-8374	12-8374-002	F	2	48770520	49478424	707905	Gain	2p16.3	LHCGR;GTF2A1L;STON1;FSHR;MIR548BA;STON1-GTF2A1L	LHCGR;GTF2A1L;STON1;FSHR;MIR548BA;STON1-GTF2A1L	3973;11036;11037;2492;102465854;286749	LHCGR;GTF2A1L;STON1-GTF2A1L;STON1;FSHR	3973;11036;286749;11037;2492
12-8374	12-8374-004	M	1	39380207	39436623	56417	Loss	1p34.3	RHBDL2	RHBDL2	54933	RHBDL2	54933
12-8461	12-8461-001	M	2	61391470	61409904	18435	Loss	2p15	AHSA2;C2orf74	AHSA2;C2orf74	130872;339804	AHSA2;C2orf74	130872;339804
12-8461	12-8461-001	M	2	234942074	234961396	19323	Loss	2q37.1	SPP2	SPP2	6694	SPP2	6694
13-0029	13-0029-001	M	13	23414285	23493533	79249	Loss	13q12.12	LINC00621;BASP1P1	LINC00621;BASP1P1	100996930;646201
13-0029	13-0029-001	M	7	32210330	32426455	216126	Gain	7p14.3	PDE1C	PDE1C	5137	PDE1C	5137
13-0031	13-0031-001	M	22	21318384	21335070	16687	Loss	22q11.21	AIFM3;LINC01637	AIFM3;LINC01637	150209;101928891	AIFM3	150209
13-0031	13-0031-002	F	16	8899461	8951053	51593	Gain	16p13.2	PMM2;CARHSP1	PMM2;CARHSP1	5373;23589	PMM2;CARHSP1	5373;23589
13-0031	13-0031-004	M	16	8899461	8950829	51369	Gain	16p13.2	PMM2;CARHSP1	PMM2;CARHSP1	5373;23589	PMM2;CARHSP1	5373;23589
13-0045	13-0045-001	M	17	64037478	64056559	19082	Loss	17q24.1	CEP112	CEP112	201134	CEP112	201134
13-0045	13-0045-001	M	4	148516077	148540805	24729	Loss	4q31.23	TMEM184C	TMEM184C	55751	TMEM184C	55751
13-0045	13-0045-004	F	12	3044601	3081541	36941	Gain	12p13.33	TULP3;TEAD4	TULP3;TEAD4	7289;7004	TULP3	7289
13-0049	13-0049-001	M	16	77927974	78594966	666993	Gain	16q23.1	VAT1L;CLEC3A;WWOX	VAT1L;CLEC3A;WWOX	57687;10143;51741	VAT1L;CLEC3A;WWOX	57687;10143;51741
13-0049	13-0049-001	M	2	149093863	149151358	57496	Loss	2q23.1	MBD5	MBD5	55777
13-0049	13-0049-001	M	4	174022301	174174689	152389	Loss	4q34.1	LOC101930370;GALNT7	LOC101930370;GALNT7	101930370;51809	GALNT7	51809
13-0049	13-0049-001	M	8	9019023	9117819	98797	Loss	8p23.1	LOC101929128	LOC101929128	101929128
13-0049	13-0049-002	F	2	149094015	149161761	67747	Loss	2q23.1	MBD5	MBD5	55777
13-0049	13-0049-002	F	5	49430269	50122950	692682	Gain	5q11.1	PARP8;EMB	PARP8;EMB	79668;133418	PARP8;EMB	79668;133418
13-0049	13-0049-003	M	16	77923069	78594966	671898	Gain	16q23.1	VAT1L;CLEC3A;WWOX	VAT1L;CLEC3A;WWOX	57687;10143;51741	VAT1L;CLEC3A;WWOX	57687;10143;51741
13-0049	13-0049-003	M	22	21049800	21092383	42584	Gain	22q11.21	TMEM191A;PI4KA	TMEM191A;PI4KA	84222;5297	PI4KA	5297
13-0049	13-0049-003	M	4	174028676	174175047	146372	Loss	4q34.1	LOC101930370;GALNT7	LOC101930370;GALNT7	101930370;51809	GALNT7	51809
13-0049	13-0049-003	M	8	9010135	9117819	107685	Loss	8p23.1	LOC101929128	LOC101929128	101929128
13-0049	13-0049-004	M	2	149094015	149151358	57344	Loss	2q23.1	MBD5	MBD5	55777
13-0049	13-0049-004	M	5	49441945	50122950	681006	Gain	5q11.1	PARP8;EMB	PARP8;EMB	79668;133418	PARP8;EMB	79668;133418
13-0049	13-0049-004	M	8	9019023	9117819	98797	Loss	8p23.1	LOC101929128	LOC101929128	101929128
13-0065	13-0065-001	F	10	90697275	90765699	68425	Gain	10q23.31	ACTA2;FAS;ACTA2-AS1;FAS-AS1	ACTA2;FAS;ACTA2-AS1;FAS-AS1	59;355;100132116;100302740	ACTA2;FAS	59;355
13-0065	13-0065-001	F	8	87164345	87335387	171043	Gain	8q21.3	ATP6V0D2;SLC7A13	ATP6V0D2;SLC7A13	245972;157724	ATP6V0D2;SLC7A13	245972;157724
13-0065	13-0065-004	F	10	90697276	90771228	73953	Gain	10q23.31	ACTA2;FAS;ACTA2-AS1;FAS-AS1	ACTA2;FAS;ACTA2-AS1;FAS-AS1	59;355;100132116;100302740	ACTA2;FAS	59;355
13-0065	13-0065-004	F	X	148731542	148771802	40261	Gain	Xq28	MAGEA11	MAGEA11	4110	MAGEA11	4110
13-0078	13-0078-001	M	1	241867791	242197567	329777	Gain	1q43	MAP1LC3C;EXO1;WDR64;BECN2	MAP1LC3C;EXO1;WDR64;BECN2	440738;9156;128025;441925	MAP1LC3C;EXO1;WDR64;BECN2	440738;9156;128025;441925
13-0078	13-0078-001	M	19	23609726	24149545	539820	Gain	19p12	ZNF675;ZNF681;RPSAP58;ZNF726	ZNF675;ZNF681;RPSAP58;ZNF726	171392;148213;388524;730087	ZNF675;ZNF681;ZNF726	171392;148213;730087
13-0078	13-0078-001	M	22	34066060	34108412	42353	Gain	22q12.3	LARGE1;SNORA50B	SNORA50B	109616998
13-0078	13-0078-001	M	4	3675815	3750273	74459	Gain	4p16.3	LINC02171	LINC02171	100133461
13-0078	13-0078-002	F	1	241867755	242201101	333347	Gain	1q43	MAP1LC3C;EXO1;WDR64;BECN2	MAP1LC3C;EXO1;WDR64;BECN2	440738;9156;128025;441925	MAP1LC3C;EXO1;WDR64;BECN2	440738;9156;128025;441925
13-0078	13-0078-004	M	1	241867791	242197567	329777	Gain	1q43	MAP1LC3C;EXO1;WDR64;BECN2	MAP1LC3C;EXO1;WDR64;BECN2	440738;9156;128025;441925	MAP1LC3C;EXO1;WDR64;BECN2	440738;9156;128025;441925
13-0078	13-0078-004	M	9	8699245	8780048	80804	Loss	9p24.1	PTPRD	PTPRD	5789	PTPRD	5789
13-0094	13-0094-001	M	10	91568315	92036154	467840	Loss	10q23.31	LINC01375;LINC00865	LINC01375;LINC00865	101926924;643529
13-0094	13-0094-001	M	16	34865374	34983943	118570	Gain	16p11.1	LINC02167	LINC02167	400533
13-0094	13-0094-002	F	10	91568315	92036154	467840	Loss	10q23.31	LINC01375;LINC00865	LINC01375;LINC00865	101926924;643529
13-0094	13-0094-002	F	16	34774292	35283226	508935	Gain	16p11.1	LINC02167	LINC02167	400533
13-0094	13-0094-002	F	4	186431009	187040907	609899	Loss	4q35.1	TLR3;SORBS2;PDLIM3	TLR3;SORBS2;PDLIM3	7098;8470;27295	TLR3;SORBS2;PDLIM3	7098;8470;27295
13-0094	13-0094-004	F	4	186431009	187040907	609899	Loss	4q35.1	TLR3;SORBS2;PDLIM3	TLR3;SORBS2;PDLIM3	7098;8470;27295	TLR3;SORBS2;PDLIM3	7098;8470;27295
13-0095	13-0095-001	F	1	100195249	100513446	318198	Gain	1p21.2	AGL;MFSD14A;FRRS1;SLC35A3	AGL;MFSD14A;FRRS1;SLC35A3	178;64645;391059;23443	AGL;MFSD14A;FRRS1;SLC35A3	178;64645;391059;23443
13-0095	13-0095-003	M	1	100198059	100513446	315388	Gain	1p21.2	AGL;MFSD14A;FRRS1;SLC35A3	AGL;MFSD14A;FRRS1;SLC35A3	178;64645;391059;23443	AGL;MFSD14A;FRRS1;SLC35A3	178;64645;391059;23443
13-0099	13-0099-002	F	7	6509633	6554402	44770	Gain	7p22.1	KDELR2;GRID2IP	KDELR2;GRID2IP	11014;392862	KDELR2;GRID2IP	11014;392862
13-0104	13-0104-001	M	12	52233091	52294624	61534	Gain	12q13.13	LOC105369971;ANKRD33	LOC105369971;ANKRD33	105369971;341405	ANKRD33	341405
13-0104	13-0104-002	F	12	52233091	52294624	61534	Gain	12q13.13	LOC105369971;ANKRD33	LOC105369971;ANKRD33	105369971;341405	ANKRD33	341405
13-0104	13-0104-002	F	7	50833416	50875246	41831	Gain	7p12.1	GRB10	GRB10	2887
13-0104	13-0104-004	F	12	52227498	52290477	62980	Gain	12q13.13	LOC105369971;ANKRD33	LOC105369971;ANKRD33	105369971;341405	ANKRD33	341405
13-0104	13-0104-004	F	4	120046761	120062181	15421	Gain	4q26	MYOZ2	MYOZ2	51778	MYOZ2	51778
13-0104	13-0104-004	F	5	10705487	10955712	250226	Gain	5p15.2	DAP	DAP	1611	DAP	1611
13-0132	13-0132-001	M	6	95982530	96072192	89663	Loss	6q16.1	MANEA-AS1;MANEA	MANEA-AS1;MANEA	101927288;79694	MANEA	79694
13-0132	13-0132-002	F	10	133499053	133634968	135916	Gain	10q26.3	LINC01164	LINC01164	399827
13-0132	13-0132-002	F	19	51154040	51174751	20712	Loss	19q13.33	C19orf81;SHANK1	C19orf81;SHANK1	342918;50944	C19orf81;SHANK1	342918;50944
13-0132	13-0132-002	F	6	95982530	96071088	88559	Loss	6q16.1	MANEA-AS1;MANEA	MANEA-AS1;MANEA	101927288;79694	MANEA	79694
13-0132	13-0132-003	M	10	133435535	133677330	241796	Gain	10q26.3	LINC01164	LINC01164	399827
13-0132	13-0132-004	F	10	133435388	133677330	241943	Gain	10q26.3	LINC01164	LINC01164	399827
13-0132	13-0132-004	F	6	95982530	96071088	88559	Loss	6q16.1	MANEA-AS1;MANEA	MANEA-AS1;MANEA	101927288;79694	MANEA	79694
13-0145	13-0145-001	M	13	87498137	87599502	101366	Gain	13q31.1	LINC00430	LINC00430	106144533
13-0145	13-0145-003	M	13	87498075	87597572	99498	Gain	13q31.1	LINC00430	LINC00430	106144533
13-0145	13-0145-004	M	13	87498137	87597740	99604	Gain	13q31.1	LINC00430	LINC00430	106144533
13-0150	13-0150-003	M	5	20575653	20630669	55017	Gain	5p14.3	CDH18	CDH18	1016
13-0150	13-0150-003	M	6	47615625	47633976	18352	Loss	6p12.3	ADGRF2	ADGRF2	222611
13-0150	13-0150-003	M	X	145878993	145935549	56557	Gain	Xq27.3	CXorf51B;CXorf51A	CXorf51B;CXorf51A	100133053;100129239	CXorf51B;CXorf51A	100133053;100129239
13-0150	13-0150-004	F	1	179308950	179333315	24366	Loss	1q25.2	SOAT1	SOAT1	6646	SOAT1	6646
14-0007	14-0007-001	F	19	52938070	52985232	47163	Loss	19q13.41	ZNF534;ZNF578	ZNF534;ZNF578	147658;147660	ZNF534	147658
14-0007	14-0007-003	M	19	52938104	52985232	47129	Loss	19q13.41	ZNF534;ZNF578	ZNF534;ZNF578	147658;147660	ZNF534	147658
14-0007	14-0007-004	F	19	52938070	52985232	47163	Loss	19q13.41	ZNF534;ZNF578	ZNF534;ZNF578	147658;147660	ZNF534	147658
14-0017	14-0017-001	M	1	15170927	15375033	204107	Gain	1p36.21	KAZN	KAZN	23254	KAZN	23254
14-0017	14-0017-002	F	1	15154825	15366690	211866	Gain	1p36.21	KAZN	KAZN	23254	KAZN	23254
14-0017	14-0017-004	M	1	15167599	15375033	207435	Gain	1p36.21	KAZN	KAZN	23254	KAZN	23254
14-0020	14-0020-001	M	10	103123032	103348865	225834	Gain	10q24.32	POLL;BTRC;DPCD	POLL;BTRC;DPCD	27343;8945;25911	POLL;BTRC;DPCD	27343;8945;25911
14-0020	14-0020-001	M	13	43487161	43810828	323668	Gain	13q14.11	ENOX1;DNAJC15;LINC00400;EPSTI1	ENOX1;DNAJC15;LINC00400;EPSTI1	55068;29103;100874159;94240	ENOX1;DNAJC15;EPSTI1	55068;29103;94240
14-0020	14-0020-003	M	10	103122466	103323359	200894	Gain	10q24.32	BTRC	BTRC	8945	BTRC	8945
14-0020	14-0020-003	M	13	43469157	43811692	342536	Gain	13q14.11	ENOX1;DNAJC15;LINC00400;EPSTI1	ENOX1;DNAJC15;LINC00400;EPSTI1	55068;29103;100874159;94240	ENOX1;DNAJC15;EPSTI1	55068;29103;94240
14-0020	14-0020-004	F	10	103122804	103323347	200544	Gain	10q24.32	BTRC	BTRC	8945	BTRC	8945
14-0020	14-0020-004	F	13	43468368	43811763	343396	Gain	13q14.11	ENOX1;DNAJC15;LINC00400;EPSTI1	ENOX1;DNAJC15;LINC00400;EPSTI1	55068;29103;100874159;94240	ENOX1;DNAJC15;EPSTI1	55068;29103;94240
14-0022	14-0022-001	M	16	7101377	7131548	30172	Loss	16p13.3	RBFOX1	RBFOX1	54715	RBFOX1	54715
14-0022	14-0022-002	F	1	223816052	223858159	42108	Gain	1q41	CAPN8	CAPN8	388743	CAPN8	388743
14-0022	14-0022-002	F	18	7080147	7576107	495961	Gain	18p11.23;18p11.31	LRRC30;LAMA1;PTPRM	LRRC30;LAMA1;PTPRM	339291;284217;5797	LRRC30;LAMA1;PTPRM	339291;284217;5797
14-0022	14-0022-002	F	20	25433614	25593932	160319	Gain	20p11.21	NANP;NINL	NANP;NINL	140838;22981	NINL	22981
14-0022	14-0022-002	F	7	83118608	83184441	65834	Loss	7q21.11	SEMA3E	SEMA3E	9723	SEMA3E	9723
14-0022	14-0022-003	M	10	34759359	34978254	218896	Loss	10p11.21	PARD3	PARD3	56288	PARD3	56288
14-0022	14-0022-003	M	16	7101376	7131548	30173	Loss	16p13.3	RBFOX1	RBFOX1	54715	RBFOX1	54715
14-0022	14-0022-004	F	10	34759359	34976440	217082	Loss	10p11.21	PARD3	PARD3	56288	PARD3	56288
14-0022	14-0022-004	F	16	7101376	7131548	30173	Loss	16p13.3	RBFOX1	RBFOX1	54715	RBFOX1	54715
14-0022	14-0022-004	F	18	7079996	7576095	496100	Gain	18p11.23;18p11.31	LRRC30;LAMA1;PTPRM	LRRC30;LAMA1;PTPRM	339291;284217;5797	LRRC30;LAMA1;PTPRM	339291;284217;5797
14-0022	14-0022-004	F	20	25442598	25593002	150405	Gain	20p11.21	NINL	NINL	22981	NINL	22981
14-0024	14-0024-001	M	2	198148570	198236716	88147	Gain	2q33.1	ANKRD44;ANKRD44-IT1	ANKRD44;ANKRD44-IT1	91526;101927547	ANKRD44	91526
14-0024	14-0024-002	F	2	198145545	198236716	91172	Gain	2q33.1	ANKRD44;ANKRD44-IT1	ANKRD44;ANKRD44-IT1	91526;101927547	ANKRD44	91526
14-0024	14-0024-003	M	10	43734280	43860654	126375	Gain	10q11.21	RASGEF1A	RASGEF1A	221002
14-0024	14-0024-003	M	9	78929354	78957571	28218	Loss	9q21.13	PCSK5	PCSK5	5125	PCSK5	5125
14-0024	14-0024-004	M	10	43734650	43861722	127073	Gain	10q11.21	RASGEF1A	RASGEF1A	221002
14-0025	14-0025-001	F	17	41860755	41877231	16477	Gain	17q21.31	C17orf105	C17orf105	284067	C17orf105	284067
14-0025	14-0025-001	F	6	65515528	65542276	26749	Gain	6q12	EYS	EYS	346007	EYS	346007
14-0025	14-0025-002	F	6	65515528	65542276	26749	Gain	6q12	EYS	EYS	346007	EYS	346007
14-0025	14-0025-005	M	22	51061529	51087096	25568	Gain	22q13.33	ARSA	ARSA	410	ARSA	410
14-0025	14-0025-005	M	6	65515528	65542264	26737	Gain	6q12	EYS	EYS	346007	EYS	346007
14-0033	14-0033-002	F	10	57090718	57410974	320257	Loss	10q21.1	MTRNR2L5	MTRNR2L5	100463289	MTRNR2L5	100463289
14-0033	14-0033-002	F	10	102874403	103093606	219204	Gain	10q24.31;10q24.32	LBX1-AS1;LBX1;LOC101927419;TLX1;TLX1NB;LINC01514	LBX1-AS1;LBX1;LOC101927419;TLX1;TLX1NB;LINC01514	399806;10660;101927419;3195;100038246;101927396	LBX1;TLX1	10660;3195
14-0033	14-0033-002	F	4	167490482	167663175	172694	Gain	4q32.3	SPOCK3	SPOCK3	50859	SPOCK3	50859
14-0033	14-0033-002	F	7	32216291	32426455	210165	Gain	7p14.3	PDE1C	PDE1C	5137	PDE1C	5137
14-0033	14-0033-004	M	10	102874403	103093618	219216	Gain	10q24.31;10q24.32	LBX1-AS1;LBX1;LOC101927419;TLX1;TLX1NB;LINC01514	LBX1-AS1;LBX1;LOC101927419;TLX1;TLX1NB;LINC01514	399806;10660;101927419;3195;100038246;101927396	LBX1;TLX1	10660;3195
14-0033	14-0033-004	M	4	167490482	167663175	172694	Gain	4q32.3	SPOCK3	SPOCK3	50859	SPOCK3	50859
14-0033	14-0033-004	M	7	32210330	32426455	216126	Gain	7p14.3	PDE1C	PDE1C	5137	PDE1C	5137
14-0034	14-0034-001	F	19	45789286	45850149	60864	Gain	19q13.32	MARK4;CKM;KLC3	MARK4;CKM;KLC3	57787;1158;147700	MARK4;CKM;KLC3	57787;1158;147700
14-0034	14-0034-002	F	19	45789286	45850149	60864	Gain	19q13.32	MARK4;CKM;KLC3	MARK4;CKM;KLC3	57787;1158;147700	MARK4;CKM;KLC3	57787;1158;147700
14-0034	14-0034-003	M	11	31058834	31086666	27833	Loss	11p13	DCDC1	DCDC1	341019	DCDC1	341019
14-0034	14-0034-003	M	4	186935421	187133744	198324	Gain	4q35.1;4q35.2	TLR3;CYP4V2;FAM149A;FLJ38576	TLR3;CYP4V2;FAM149A;FLJ38576	7098;285440;25854;651430	TLR3;CYP4V2;FAM149A	7098;285440;25854
14-0034	14-0034-004	M	11	31058834	31089476	30643	Loss	11p13	DCDC1	DCDC1	341019	DCDC1	341019
14-0034	14-0034-004	M	19	45789159	45850149	60991	Gain	19q13.32	MARK4;CKM;KLC3	MARK4;CKM;KLC3	57787;1158;147700	MARK4;CKM;KLC3	57787;1158;147700
14-0034	14-0034-004	M	4	186932780	187133823	201044	Gain	4q35.1;4q35.2	TLR3;CYP4V2;FAM149A;FLJ38576	TLR3;CYP4V2;FAM149A;FLJ38576	7098;285440;25854;651430	TLR3;CYP4V2;FAM149A	7098;285440;25854
14-0039	14-0039-002	F	4	76791468	76823170	31703	Gain	4q21.1	PPEF2	PPEF2	5470	PPEF2	5470
14-0040	14-0040-001	M	8	56722318	56875491	153174	Gain	8q12.1	LYN;TGS1;SNORA1B	LYN;TGS1;SNORA1B	4067;96764;109617001	LYN;TGS1	4067;96764
14-0040	14-0040-004	M	16	70565534	70617304	51771	Gain	16q22.1	IL34;SF3B3;SNORD111	IL34;SF3B3;SNORD111	146433;23450;692214	SF3B3	23450
14-0040	14-0040-004	M	8	56717786	56875491	157706	Gain	8q12.1	LYN;TGS1;SNORA1B	LYN;TGS1;SNORA1B	4067;96764;109617001	LYN;TGS1	4067;96764
14-0050	14-0050-003	M	9	118397913	118625897	227985	Loss	9q33.1	LOC101928775	LOC101928775	101928775
14-0050	14-0050-004	F	9	118397913	118625897	227985	Loss	9q33.1	LOC101928775	LOC101928775	101928775
14-0056	14-0056-001	M	15	66356282	66790939	434658	Gain	15q22.31	MIR4512;TIPIN;MEGF11;MAP2K1;SNAPC5;SCARNA14;DIS3L	MIR4512;TIPIN;MEGF11;MAP2K1;SNAPC5;SCARNA14;DIS3L	100616149;54962;84465;5604;10302;692149;115752	MAP2K1;DIS3L;MEGF11;SNAPC5;TIPIN	5604;115752;84465;10302;54962
14-0056	14-0056-001	M	3	36948417	37016476	68060	Loss	3p22.2	TRANK1	TRANK1	9881	TRANK1	9881
14-0056	14-0056-001	M	6	135959674	136006301	46628	Gain	6q23.3	LINC00271	LINC00271	100131814
14-0056	14-0056-002	F	15	66354432	66790939	436508	Gain	15q22.31	MIR4512;TIPIN;MEGF11;MAP2K1;SNAPC5;SCARNA14;DIS3L	MIR4512;TIPIN;MEGF11;MAP2K1;SNAPC5;SCARNA14;DIS3L	100616149;54962;84465;5604;10302;692149;115752	MAP2K1;DIS3L;MEGF11;SNAPC5;TIPIN	5604;115752;84465;10302;54962
14-0056	14-0056-002	F	3	36948417	37016154	67738	Loss	3p22.2	TRANK1	TRANK1	9881	TRANK1	9881
14-0056	14-0056-002	F	6	486644	704424	217781	Gain	6p25.3	EXOC2;HUS1B	EXOC2;HUS1B	55770;135458	EXOC2;HUS1B	55770;135458
14-0056	14-0056-002	F	6	106851288	106903900	52613	Loss	6q21	LOC105377924	LOC105377924	105377924
14-0056	14-0056-002	F	6	135959674	136006516	46843	Gain	6q23.3	LINC00271	LINC00271	100131814
14-0056	14-0056-004	M	6	106851288	106903900	52613	Loss	6q21	LOC105377924	LOC105377924	105377924
14-0056	14-0056-004	M	6	135959674	136006516	46843	Gain	6q23.3	LINC00271	LINC00271	100131814
14-0062	14-0062-001	M	6	27656162	27695329	39168	Loss	6p22.1	LINC01012	LINC01012	100507173
14-0062	14-0062-002	F	6	27656076	27691777	35702	Loss	6p22.1	LINC01012	LINC01012	100507173
14-0062	14-0062-003	M	18	6938925	8092116	1153192	Gain	18p11.23;18p11.31	LRRC30;LAMA1;PTPRM;LOC101927188	LRRC30;LAMA1;PTPRM;LOC101927188	339291;284217;5797;101927188	LRRC30;LAMA1;PTPRM	339291;284217;5797
14-0063	14-0063-001	F	10	43017191	43038761	21571	Gain	10q11.21	ZNF37BP	ZNF37BP	100129482
14-0063	14-0063-001	F	X	7124021	7144389	20369	Gain	Xp22.31	STS	STS	412	STS	412
14-0063	14-0063-002	F	4	77475865	77521826	45962	Gain	4q21.1	SHROOM3;MIR4450;MIR548AH	SHROOM3;MIR4450;MIR548AH	57619;100616299;100616254	SHROOM3	57619
14-0063	14-0063-004	M	4	77475932	77521826	45895	Gain	4q21.1	SHROOM3;MIR4450;MIR548AH	SHROOM3;MIR4450;MIR548AH	57619;100616299;100616254	SHROOM3	57619
14-0112	14-0112-003	M	8	8585071	8707084	122014	Loss	8p23.1	MFHAS1	MFHAS1	9258	MFHAS1	9258
14-0112	14-0112-004	M	8	8584457	8707197	122741	Gain,Loss	8p23.1	MFHAS1	MFHAS1	9258	MFHAS1	9258
14-0119	14-0119-001	M	1	151144910	151243214	98305	Loss	1q21.3	PSMD4;TMOD4;PIP5K1A;VPS72	PSMD4;TMOD4;PIP5K1A;VPS72	5710;29765;8394;6944	PSMD4;TMOD4;PIP5K1A;VPS72	5710;29765;8394;6944
14-0119	14-0119-001	M	12	18226577	18316993	90417	Loss	12p12.3	RERGL	RERGL	79785	RERGL	79785
14-0119	14-0119-002	F	2	231176062	231288975	112914	Gain	2q37.1	SP140L;SP140;SP100	SP140L;SP140;SP100	93349;11262;6672	SP140L;SP140;SP100	93349;11262;6672
14-0119	14-0119-003	M	1	167491881	168643013	1151133	Gain	1q24.2	MPC2;CREG1;MPZL1;MIR1255B2;MIR557;TBX19;ANKRD36BP1;XCL2;XCL1;RCSD1;DCAF6;ADCY10;SFT2D2;TIPRL;GPR161;LOC101928565;LOC100505918	MPC2;CREG1;MPZL1;MIR1255B2;MIR557;TBX19;ANKRD36BP1;XCL2;XCL1;RCSD1;DCAF6;ADCY10;SFT2D2;TIPRL;GPR161;LOC101928565;LOC100505918	25874;8804;9019;100313835;693142;9095;84832;6846;6375;92241;55827;55811;375035;261726;23432;101928565;100505918	MPC2;CREG1;MPZL1;SFT2D2;XCL2;XCL1;RCSD1;DCAF6;ADCY10;TBX19;TIPRL;GPR161	25874;8804;9019;375035;6846;6375;92241;55827;55811;9095;261726;23432
14-0119	14-0119-003	M	12	18226577	18316993	90417	Loss	12p12.3	RERGL	RERGL	79785	RERGL	79785
14-0124	14-0124-001	M	4	122074943	122097469	22527	Loss	4q27	TNIP3	TNIP3	79931	TNIP3	79931
14-0124	14-0124-002	F	2	47621486	47655848	34363	Gain	2p21	MSH2	MSH2	4436	MSH2	4436
14-0124	14-0124-003	M	17	73514076	73713995	199920	Gain	17q25.1	RECQL5;LLGL2;SMIM6;SMIM5;SAP30BP;TSEN54;MYO15B	RECQL5;LLGL2;SMIM6;SMIM5;SAP30BP;TSEN54;MYO15B	9400;3993;100130933;643008;29115;283989;80022	RECQL5;LLGL2;SMIM6;SMIM5;SAP30BP;TSEN54;MYO15B	9400;3993;100130933;643008;29115;283989;80022
14-0124	14-0124-004	M	17	73514076	73713995	199920	Gain	17q25.1	RECQL5;LLGL2;SMIM6;SMIM5;SAP30BP;TSEN54;MYO15B	RECQL5;LLGL2;SMIM6;SMIM5;SAP30BP;TSEN54;MYO15B	9400;3993;100130933;643008;29115;283989;80022	RECQL5;LLGL2;SMIM6;SMIM5;SAP30BP;TSEN54;MYO15B	9400;3993;100130933;643008;29115;283989;80022
14-0134	14-0134-001	F	13	73577227	73701559	124333	Gain	13q22.1	KLF5;PIBF1	KLF5;PIBF1	688;10464	KLF5;PIBF1	688;10464
14-0134	14-0134-002	F	13	73577966	73701559	123594	Gain	13q22.1	KLF5;PIBF1	KLF5;PIBF1	688;10464	KLF5;PIBF1	688;10464
14-0134	14-0134-004	F	13	73577966	73692789	114824	Gain	13q22.1	KLF5;PIBF1	KLF5;PIBF1	688;10464	KLF5;PIBF1	688;10464
14-0135	14-0135-002	F	22	50538781	50556825	18045	Loss	22q13.33	MOV10L1	MOV10L1	54456	MOV10L1	54456
14-0135	14-0135-002	F	7	65408475	65469422	60948	Gain	7q11.21	GUSB;VKORC1L1	GUSB;VKORC1L1	2990;154807	GUSB;VKORC1L1	2990;154807
14-0135	14-0135-003	M	16	28128093	28271103	143011	Gain	16p11.2	XPO6	XPO6	23214	XPO6	23214
14-0135	14-0135-004	M	16	28120654	28271103	150450	Gain	16p11.2	XPO6	XPO6	23214	XPO6	23214
14-0135	14-0135-004	M	7	65415319	65470691	55373	Gain	7q11.21	GUSB;VKORC1L1	GUSB;VKORC1L1	2990;154807	GUSB;VKORC1L1	2990;154807
14-0135	14-0135-005	F	16	28128093	28271103	143011	Gain	16p11.2	XPO6	XPO6	23214	XPO6	23214
14-0135	14-0135-006	F	16	28128093	28271103	143011	Gain	16p11.2	XPO6	XPO6	23214	XPO6	23214
14-0135	14-0135-006	F	22	50538303	50556825	18523	Loss	22q13.33	MOV10L1	MOV10L1	54456	MOV10L1	54456
14-0139	14-0139-001	F	19	48462617	51107899	2645283	Gain	19q13.33	MIR4751;LIN7B;SNAR-D;SIGLEC11;MAMSTR;CD37;IZUMO1;MED25;PIH1D1;MYH14;ASPDH;NOSIP;NAPSA;NAPSB;RPL18;GRWD1;SNAR-G2;LIG1;ADM5;ZNF473;ELSPBP1;LHB;VRK3;PNKP;MIR4749;PRMT1;BCAT2;EMC10;SIGLEC16;ALDH16A1;LRRC4B;MIR6800;CCDC155;MIR6799;PLA2G4C-AS1;NUCB1;HRC;MIR4750;LMTK3;MIR6798;PRRG2;MIR150;IZUMO2;PLEKHA4;DKKL1;DBP;BSPH1;HSD17B14;PTOV1;FUZ;SNORD35A;SNORD35B;SYNGR4;RRAS;PRR12;RUVBL2;TULP2;SEC1P;PTOV1-AS2;C…	MIR4751;LIN7B;SNAR-D;SIGLEC11;MAMSTR;CD37;IZUMO1;MED25;PIH1D1;MYH14;ASPDH;NOSIP;NAPSA;NAPSB;RPL18;GRWD1;SNAR-G2;LIG1;ADM5;ZNF473;ELSPBP1;LHB;VRK3;PNKP;MIR4749;PRMT1;BCAT2;EMC10;SIGLEC16;ALDH16A1;LRRC4B;MIR6800;CCDC155;MIR6799;PLA2G4C-AS1;NUCB1;HRC;MIR4750;LMTK3;MIR6798;PRRG2;MIR150;IZUMO2;PLEKHA4;DKKL1;DBP;BSPH1;HSD17B14;PTOV1;FUZ;SNORD35A;SNORD35B;SYNGR4;RRAS;PRR12;RUVBL2;TULP2;SEC1P;PTOV1-AS2;C…	100616483;64130;100170227;114132;284358;951;284359;81857;55011;79784;554235;51070;9476;256236;6141;83743;100170228;3978;199800;25888;64100;3972;51231;11284;100616313;3276;587;284361;400709;126133;94030;102465480;147872;102465479;106144526;4924;3270;100616314;114783;102466738;5639;406942;126123;57664;27120;1628;100131137;51171;53635;80199;26816;84546;23546;6237;57479;10856;7288;653677;101928378;37…	LIN7B;SIGLEC11;MAMSTR;CD37;IZUMO1;MED25;PIH1D1;MYH14;ASPDH;NOSIP;NAPSA;RPL18;GRWD1;AKT1S1;LIG1;ADM5;ZNF473;ELSPBP1;LHB;VRK3;PNKP;PRMT1;BCAT2;EMC10;SIGLEC16;ALDH16A1;CCDC155;NUCB1;HRC;LRRC4B;LMTK3;PRRG2;IZUMO2;PRR12;DKKL1;DBP;BSPH1;HSD17B14;PTOV1;FUZ;SYNGR4;RRAS;PLEKHA4;RUVBL2;TULP2;C19orf68;CARD8;TRPM4;NR1H2;RCN3;GYS1;PTH2;FTL;SPACA4;KDELR1;CABP5;MYBPC2;SULT2B1;ZNF114;FGF21;RASIP1;DHDH;KCNA7;C19o…	64130;114132;284358;951;284359;81857;55011;79784;554235;51070;9476;6141;83743;84335;3978;199800;25888;64100;3972;51231;11284;3276;587;284361;400709;126133;147872;4924;3270;94030;114783;5639;126123;57479;27120;1628;100131137;51171;53635;80199;23546;6237;57664;10856;7288;374920;22900;54795;7376;57333;2997;113091;2512;171169;10945;56344;4606;6820;163071;26291;54922;27294;3743;55150;23636;5424;23521;…
14-0144	14-0144-001	M	1	112996940	113023348	26409	Gain	1p13.2	WNT2B;MIR4256;CTTNBP2NL	WNT2B;MIR4256;CTTNBP2NL	7482;100422976;55917	WNT2B;CTTNBP2NL	7482;55917
14-0144	14-0144-001	M	17	78207690	78238585	30896	Gain	17q25.3	SLC26A11;RNF213	SLC26A11;RNF213	284129;57674	SLC26A11;RNF213	284129;57674
14-0144	14-0144-001	M	X	140041499	140094746	53248	Gain	Xq27.1	SPANXB1	SPANXB1	728695	SPANXB1	728695
14-0144	14-0144-002	F	1	112994849	113020675	25827	Gain	1p13.2	WNT2B;MIR4256;CTTNBP2NL	WNT2B;MIR4256;CTTNBP2NL	7482;100422976;55917	WNT2B;CTTNBP2NL	7482;55917
14-0144	14-0144-002	F	15	99017483	99037854	20372	Loss	15q26.3	FAM169B	FAM169B	283777	FAM169B	283777
14-0144	14-0144-002	F	17	66549715	66595678	45964	Loss	17q24.2	FAM20A	FAM20A	54757	FAM20A	54757
14-0144	14-0144-002	F	17	78211215	78238205	26991	Gain	17q25.3	SLC26A11;RNF213	SLC26A11;RNF213	284129;57674	SLC26A11;RNF213	284129;57674
14-0144	14-0144-002	F	X	31757067	31831410	74344	Loss	Xp21.1	DMD	DMD	1756	DMD	1756
14-0144	14-0144-004	F	15	99017562	99037757	20196	Loss	15q26.3	FAM169B	FAM169B	283777	FAM169B	283777
14-0145	14-0145-001	M	14	51101935	51153264	51330	Loss	14q22.1	SAV1	SAV1	60485	SAV1	60485
14-0145	14-0145-002	F	14	51101935	51157160	55226	Loss	14q22.1	SAV1	SAV1	60485	SAV1	60485
14-0145	14-0145-004	M	14	51101935	51153264	51330	Loss	14q22.1	SAV1	SAV1	60485	SAV1	60485
14-0152	14-0152-001	M	2	152430332	153267017	836686	Loss	2q23.3	FMNL2;ARL5A;STAM2;NEB;CACNB4	FMNL2;ARL5A;STAM2;NEB;CACNB4	114793;26225;10254;4703;785	FMNL2;ARL5A;STAM2;NEB;CACNB4	114793;26225;10254;4703;785
14-0154	14-0154-003	M	3	190869467	190995191	125725	Loss	3q28	OSTN;UTS2B;OSTN-AS1	OSTN;UTS2B;OSTN-AS1	344901;257313;106480738	OSTN;UTS2B	344901;257313
14-0154	14-0154-004	M	3	190869467	190995191	125725	Loss	3q28	OSTN;UTS2B;OSTN-AS1	OSTN;UTS2B;OSTN-AS1	344901;257313;106480738	OSTN;UTS2B	344901;257313
14-0170	14-0170-002	F	7	47723549	47945834	222286	Gain	7p12.3	C7orf69;LINC00525;PKD1L1	C7orf69;LINC00525;PKD1L1	80099;84847;168507	C7orf69;PKD1L1	80099;168507
14-0170	14-0170-003	M	14	100898748	100981738	82991	Loss	14q32.2	WDR25	WDR25	79446	WDR25	79446
14-0170	14-0170-003	M	X	15208755	15863090	654336	Gain	Xp22.2	ASB11;ZRSR2;GS1-594A7;PIR-FIGF;PIGA;CA5BP1;ASB9;TMEM27;VEGFD;AP1S2;INE2;ACE2;PIR;BMX;CA5B	GS1-594A7.3;ASB11;ZRSR2;PIR-FIGF;PIGA;CA5BP1;ASB9;TMEM27;VEGFD;AP1S2;INE2;ACE2;PIR;BMX;CA5B	104798195;140456;8233;100532742;5277;340591;140462;57393;2277;8905;8551;59272;8544;660;11238	ASB11;ZRSR2;PIGA;ASB9;TMEM27;VEGFD;AP1S2;ACE2;BMX;PIR;CA5B	140456;8233;5277;140462;57393;2277;8905;59272;660;8544;11238
14-0170	14-0170-004	F	14	100898748	100972431	73684	Loss	14q32.2	WDR25	WDR25	79446	WDR25	79446
14-0170	14-0170-004	F	7	47723549	47945846	222298	Gain	7p12.3	C7orf69;LINC00525;PKD1L1	C7orf69;LINC00525;PKD1L1	80099;84847;168507	C7orf69;PKD1L1	80099;168507
14-0170	14-0170-004	F	X	15208755	15863090	654336	Gain	Xp22.2	ASB11;ZRSR2;GS1-594A7;PIR-FIGF;PIGA;CA5BP1;ASB9;TMEM27;VEGFD;AP1S2;INE2;ACE2;PIR;BMX;CA5B	GS1-594A7.3;ASB11;ZRSR2;PIR-FIGF;PIGA;CA5BP1;ASB9;TMEM27;VEGFD;AP1S2;INE2;ACE2;PIR;BMX;CA5B	104798195;140456;8233;100532742;5277;340591;140462;57393;2277;8905;8551;59272;8544;660;11238	ASB11;ZRSR2;PIGA;ASB9;TMEM27;VEGFD;AP1S2;ACE2;BMX;PIR;CA5B	140456;8233;5277;140462;57393;2277;8905;59272;660;8544;11238
14-0179	14-0179-001	F	16	88553346	88665219	111874	Gain	16q24.2	ZC3H18;ZFPM1	ZC3H18;ZFPM1	124245;161882	ZC3H18;ZFPM1	124245;161882
14-0179	14-0179-001	F	16	89656577	89772674	116098	Gain	16q24.3	CDK10;CPNE7;SPATA33;SPATA2L;CHMP1A;DPEP1	CDK10;CPNE7;SPATA33;SPATA2L;CHMP1A;DPEP1	8558;27132;124045;124044;5119;1800	CDK10;CPNE7;SPATA33;SPATA2L;CHMP1A;DPEP1	8558;27132;124045;124044;5119;1800
14-0179	14-0179-001	F	17	15276705	15377385	100681	Loss	17p12	TVP23C-CDRT4;CDRT4;CDRT3	TVP23C-CDRT4;CDRT4;CDRT3	100533496;284040;94145	TVP23C-CDRT4;CDRT4	100533496;284040
14-0179	14-0179-002	F	16	88553346	88660899	107554	Gain	16q24.2	ZC3H18;ZFPM1	ZC3H18;ZFPM1	124245;161882	ZC3H18;ZFPM1	124245;161882
14-0179	14-0179-004	F	1	240170510	240191274	20765	Gain	1q43	RPS7P5	RPS7P5	645884
14-0179	14-0179-004	F	16	89656577	89769763	113187	Gain	16q24.3	CDK10;CPNE7;SPATA33;SPATA2L;CHMP1A;DPEP1	CDK10;CPNE7;SPATA33;SPATA2L;CHMP1A;DPEP1	8558;27132;124045;124044;5119;1800	CDK10;CPNE7;SPATA33;SPATA2L;CHMP1A;DPEP1	8558;27132;124045;124044;5119;1800
14-0185	14-0185-001	M	19	41451368	41514489	63122	Gain	19q13.2	CYP2B6;CYP2B7P	CYP2B6;CYP2B7P	1555;1556	CYP2B6	1555
14-0185	14-0185-001	M	5	60239443	60277069	37627	Loss	5q12.1	ERCC8;NDUFAF2	ERCC8;NDUFAF2	1161;91942	ERCC8;NDUFAF2	1161;91942
14-0185	14-0185-001	M	6	127971152	128092888	121737	Gain	6q22.33	THEMIS	THEMIS	387357	THEMIS	387357
14-0185	14-0185-002	F	14	44939853	45011772	71920	Gain	14q21.2	LOC105370473;FSCB	LOC105370473;FSCB	105370473;84075	FSCB	84075
14-0185	14-0185-002	F	19	41451368	41514489	63122	Gain	19q13.2	CYP2B6;CYP2B7P	CYP2B6;CYP2B7P	1555;1556	CYP2B6	1555
14-0185	14-0185-002	F	2	98614346	99155864	541519	Gain	2q11.2	CNGA3;VWA3B;INPP4A	CNGA3;VWA3B;INPP4A	1261;200403;3631	CNGA3;VWA3B;INPP4A	1261;200403;3631
14-0185	14-0185-002	F	5	60239443	60277069	37627	Loss	5q12.1	ERCC8;NDUFAF2	ERCC8;NDUFAF2	1161;91942	ERCC8;NDUFAF2	1161;91942
14-0185	14-0185-002	F	X	57585987	58364114	778128	Gain	Xp11.21;Xp11.1	NLRP2B;ZXDB;ZXDA	NLRP2B;ZXDB;ZXDA	286430;158586;7789	NLRP2B;ZXDB;ZXDA	286430;158586;7789
14-0185	14-0185-004	M	1	225659166	225690830	31665	Gain	1q42.12	ENAH	ENAH	55740	ENAH	55740
14-0185	14-0185-004	M	14	44939853	45004380	64528	Gain	14q21.2	LOC105370473;FSCB	LOC105370473;FSCB	105370473;84075	FSCB	84075
14-0185	14-0185-004	M	19	41451368	41514489	63122	Gain	19q13.2	CYP2B6;CYP2B7P	CYP2B6;CYP2B7P	1555;1556	CYP2B6	1555
14-0185	14-0185-004	M	2	98614334	99155864	541531	Gain	2q11.2	CNGA3;VWA3B;INPP4A	CNGA3;VWA3B;INPP4A	1261;200403;3631	CNGA3;VWA3B;INPP4A	1261;200403;3631
14-0185	14-0185-004	M	2	186021324	186833705	812382	Gain	2q32.1	LOC105373782;LOC101927196;FSIP2-AS1;FSIP2	LOC105373782;LOC101927196;FSIP2-AS1;FSIP2	105373782;101927196;107985781;401024	FSIP2	401024
14-0185	14-0185-004	M	5	60239443	60277069	37627	Loss	5q12.1	ERCC8;NDUFAF2	ERCC8;NDUFAF2	1161;91942	ERCC8;NDUFAF2	1161;91942
14-0185	14-0185-004	M	6	127971152	128092888	121737	Gain	6q22.33	THEMIS	THEMIS	387357	THEMIS	387357
14-0187	14-0187-001	M	5	60239443	60277069	37627	Loss	5q12.1	ERCC8;NDUFAF2	ERCC8;NDUFAF2	1161;91942	ERCC8;NDUFAF2	1161;91942
14-0187	14-0187-001	M	X	76113652	76141069	27418	Loss	Xq21.1	MIR384;MIR325HG	MIR384	494333
14-0187	14-0187-002	F	16	31572397	31633179	60783	Gain	16p11.2	FRG2KP;YBX3P1	FRG2KP;YBX3P1	102724018;440359
14-0187	14-0187-002	F	X	76113652	76141069	27418	Loss	Xq21.1	MIR384;MIR325HG	MIR384	494333
14-0187	14-0187-003	M	19	22341905	23207386	865482	Gain	19p12	ZNF676;ZNF723;LOC100996349;ZNF729;ZNF728;LINC01233;LOC101929124;LINC01859;GOLGA2P9;LINC01785;ZNF98;ZNF99;ZNF492	ZNF676;ZNF723;LOC100996349;ZNF729;ZNF728;LINC01233;LOC101929124;LINC01859;GOLGA2P9;LINC01785;ZNF98;ZNF99;ZNF492	163223;646864;100996349;100287226;388523;100128139;101929124;101929164;440518;374890;148198;7652;57615	ZNF676;ZNF723;ZNF729;ZNF728;ZNF492;ZNF98;ZNF99	163223;646864;100287226;388523;57615;148198;7652
14-0187	14-0187-003	M	5	60239443	60277069	37627	Loss	5q12.1	ERCC8;NDUFAF2	ERCC8;NDUFAF2	1161;91942	ERCC8;NDUFAF2	1161;91942
14-0187	14-0187-004	M	16	31567485	31630503	63019	Gain	16p11.2	FRG2KP;YBX3P1	FRG2KP;YBX3P1	102724018;440359
14-0189	14-0189-002	F	11	89275877	89291691	15815	Loss	11q14.3	NOX4	NOX4	50507
14-0227	14-0227-001	M	4	152147857	152260715	112859	Loss	4q31.3	SH3D19;PRSS48	SH3D19;PRSS48	152503;345062	PRSS48	345062
14-0227	14-0227-002	F	4	152148622	152266721	118100	Loss	4q31.3	SH3D19;PRSS48	SH3D19;PRSS48	152503;345062	PRSS48	345062
14-0227	14-0227-003	M	6	54098301	54129982	31682	Loss	6p12.1	MLIP	MLIP	90523	MLIP	90523
14-0227	14-0227-004	M	4	152148622	152260715	112094	Loss	4q31.3	SH3D19;PRSS48	SH3D19;PRSS48	152503;345062	PRSS48	345062
14-0227	14-0227-004	M	6	54098301	54129982	31682	Loss	6p12.1	MLIP	MLIP	90523	MLIP	90523
14-0231	14-0231-001	M	19	56481555	56543377	61823	Loss	19q13.43	NLRP5;NLRP8	NLRP5;NLRP8	126206;126205	NLRP5;NLRP8	126206;126205
14-0231	14-0231-001	M	4	89038578	89280430	241853	Loss	4q22.1	ABCG2;PPM1K;LOC105369192	ABCG2;PPM1K;LOC105369192	9429;152926;105369192	ABCG2;PPM1K	9429;152926
14-0231	14-0231-003	M	17	176164	208928	32765	Loss	17p13.3	RPH3AL;LOC100506388	RPH3AL;LOC100506388	9501;100506388	RPH3AL;LOC100506388	9501;100506388
14-0231	14-0231-003	M	4	89038578	89271165	232588	Loss	4q22.1	ABCG2;PPM1K;LOC105369192	ABCG2;PPM1K;LOC105369192	9429;152926;105369192	ABCG2;PPM1K	9429;152926
14-0231	14-0231-004	M	19	56481555	56543377	61823	Loss	19q13.43	NLRP5;NLRP8	NLRP5;NLRP8	126206;126205	NLRP5;NLRP8	126206;126205
14-0231	14-0231-004	M	3	28455742	28734773	279032	Gain	3p24.1	ZCWPW2;LINC00693	ZCWPW2;LINC00693	152098;645206	ZCWPW2	152098
14-0231	14-0231-004	M	4	89038578	89271165	232588	Loss	4q22.1	ABCG2;PPM1K;LOC105369192	ABCG2;PPM1K;LOC105369192	9429;152926;105369192	ABCG2;PPM1K	9429;152926
14-0238	14-0238-004	F	5	37237232	37316387	79156	Gain	5p13.2	LOC105374727;NUP155;C5orf42	LOC105374727;NUP155;C5orf42	105374727;9631;65250	NUP155;C5orf42	9631;65250
14-0243	14-0243-001	M	12	15423569	15505731	82163	Gain	12p12.3	PTPRO	PTPRO	5800	PTPRO	5800
14-0243	14-0243-002	F	19	46717460	46733297	15838	Loss	19q13.32	LOC93429;IGFL1	LOC93429;IGFL1	93429;374918	IGFL1	374918
14-0243	14-0243-003	M	12	15423569	15505731	82163	Gain	12p12.3	PTPRO	PTPRO	5800	PTPRO	5800
14-0243	14-0243-004	F	15	64721928	65000963	279036	Loss	15q22.31	TRIP4;ZNF609;OAZ2	TRIP4;ZNF609;OAZ2	9325;23060;4947	TRIP4;ZNF609;OAZ2	9325;23060;4947
14-0246	14-0246-001	F	13	34002221	34032926	30706	Loss	13q13.2	STARD13	STARD13	90627	STARD13	90627
14-0246	14-0246-002	F	11	103340376	103380311	39936	Gain	11q22.3	DYNC2H1	DYNC2H1	79659	DYNC2H1	79659
14-0246	14-0246-002	F	13	34005037	34032926	27890	Loss	13q13.2	STARD13	STARD13	90627	STARD13	90627
14-0246	14-0246-002	F	20	25486083	25503826	17744	Gain	20p11.21	NINL	NINL	22981	NINL	22981
14-0246	14-0246-003	M	5	275875	363547	87673	Gain	5p15.33	PDCD6;AHRR	PDCD6;AHRR	10016;57491	PDCD6;AHRR	10016;57491
14-0246	14-0246-004	F	5	306683	363136	56454	Gain	5p15.33	PDCD6;AHRR	PDCD6;AHRR	10016;57491	PDCD6;AHRR	10016;57491
14-0250	14-0250-001	M	X	24920090	25931562	1011473	Gain	Xp21.3	ARX;POLA1	ARX;POLA1	170302;5422	ARX;POLA1	170302;5422
14-0250	14-0250-002	F	14	83147894	83165088	17195	Loss	14q31.1	LINC02301	LINC02301	101928599
14-0250	14-0250-002	F	X	24924232	25931562	1007331	Gain	Xp21.3	ARX;POLA1	ARX;POLA1	170302;5422	ARX;POLA1	170302;5422
14-0250	14-0250-003	M	6	56075191	56193172	117982	Gain	6p12.1	COL21A1	COL21A1	81578
14-0250	14-0250-003	M	8	83697428	83827612	130185	Gain	8q21.13	LOC101927141	LOC101927141	101927141
14-0250	14-0250-004	M	13	20797315	20833546	36232	Gain	13q12.11	GJB6	GJB6	10804	GJB6	10804
14-0253	14-0253-001	M	1	241730456	241752434	21979	Loss	1q43	KMO	KMO	8564	KMO	8564
14-0253	14-0253-002	F	14	24909531	25003125	93595	Gain	14q12	SDR39U1;KHNYN;CMA1;LOC101927045	SDR39U1;KHNYN;CMA1;LOC101927045	56948;23351;1215;101927045	SDR39U1;CMA1	56948;1215
14-0258	14-0258-001	F	10	3266295	3369906	103612	Gain	10p15.2	LOC105376360	LOC105376360	105376360
14-0258	14-0258-001	F	2	189149450	189477881	328432	Loss	2q32.1;2q32.2	GULP1;LINC01090;MIR561	GULP1;LINC01090;MIR561	51454;104355152;693146	GULP1	51454
14-0258	14-0258-001	F	3	162857006	162945412	88407	Loss	3q26.1	LINC01192	LINC01192	647107
14-0258	14-0258-002	F	10	3266295	3381912	115618	Gain	10p15.2	LOC105376360	LOC105376360	105376360
14-0258	14-0258-002	F	2	234872382	234892988	20607	Loss	2q37.1	TRPM8	TRPM8	79054	TRPM8	79054
14-0258	14-0258-002	F	3	162857006	162945412	88407	Loss	3q26.1	LINC01192	LINC01192	647107
14-0258	14-0258-002	F	5	75827721	75914307	86587	Loss	5q13.3	F2RL2;LOC101929109;IQGAP2	F2RL2;LOC101929109;IQGAP2	2151;101929109;10788	F2RL2;IQGAP2	2151;10788
14-0258	14-0258-004	M	5	75833647	75914307	80661	Loss	5q13.3	F2RL2;LOC101929109;IQGAP2	F2RL2;LOC101929109;IQGAP2	2151;101929109;10788	F2RL2;IQGAP2	2151;10788
14-0260	14-0260-001	M	16	70365070	70398721	33652	Gain	16q22.1	DDX19A;DDX19B;LOC100506083	DDX19A;DDX19B;LOC100506083	55308;11269;100506083	DDX19A;DDX19B	55308;11269
14-0260	14-0260-001	M	17	4667542	4683035	15494	Loss	17p13.2	TM4SF5	TM4SF5	9032	TM4SF5	9032
14-0260	14-0260-001	M	2	217186190	217250099	63910	Gain	2q35	43528	43528	57574	43528	57574
14-0260	14-0260-001	M	2	217284892	217317765	32874	Gain	2q35	SMARCAL1	SMARCAL1	50485	SMARCAL1	50485
14-0260	14-0260-003	M	16	7101376	7131548	30173	Loss	16p13.3	RBFOX1	RBFOX1	54715	RBFOX1	54715
14-0260	14-0260-003	M	17	4667542	4683035	15494	Loss	17p13.2	TM4SF5	TM4SF5	9032	TM4SF5	9032
14-0260	14-0260-003	M	2	217186190	217250099	63910	Gain	2q35	43528	43528	57574	43528	57574
14-0260	14-0260-003	M	2	217284892	217317765	32874	Gain	2q35	SMARCAL1	SMARCAL1	50485	SMARCAL1	50485
14-0260	14-0260-004	F	13	28486188	28522031	35844	Gain	13q12.2	PDX1;PLUT;ATP5EP2	PDX1;PLUT;ATP5EP2	3651;100861550;432369	PDX1	3651
14-0265	14-0265-001	M	20	45913433	45939862	26430	Gain	20q13.12	ZMYND8	ZMYND8	23613	ZMYND8	23613
14-0265	14-0265-001	M	4	79229435	79265870	36436	Gain	4q21.21	FRAS1	FRAS1	80144	FRAS1	80144
14-0265	14-0265-001	M	5	59405485	59846252	440768	Gain	5q12.1	PART1;PDE4D	PART1;PDE4D	25859;5144	PDE4D	5144
14-0265	14-0265-002	F	11	50042728	50357055	314328	Loss	11p11.12	LOC441601	LOC441601	441601
14-0265	14-0265-002	F	4	79229435	79265602	36168	Gain	4q21.21	FRAS1	FRAS1	80144	FRAS1	80144
14-0265	14-0265-004	M	11	50036273	50357043	320771	Loss	11p11.12	LOC441601	LOC441601	441601
14-0265	14-0265-004	M	16	68051364	68078221	26858	Loss	16q22.1	DDX28;DUS2	DDX28;DUS2	55794;54920	DDX28;DUS2	55794;54920
14-0265	14-0265-004	M	20	45913433	45939862	26430	Gain	20q13.12	ZMYND8	ZMYND8	23613	ZMYND8	23613
14-0265	14-0265-004	M	X	127140450	127245906	105457	Loss	Xq25	ACTRT1	ACTRT1	139741	ACTRT1	139741
14-0271	14-0271-001	M	9	13231782	13253775	21994	Gain	9p23	MPDZ	MPDZ	8777	MPDZ	8777
14-0271	14-0271-003	M	1	181196615	181216564	19950	Loss	1q25.3	LINC01699	LINC01699	100287948
14-0271	14-0271-003	M	9	13231782	13253775	21994	Gain	9p23	MPDZ	MPDZ	8777	MPDZ	8777
14-0271	14-0271-004	F	1	181196615	181215213	18599	Loss	1q25.3	LINC01699	LINC01699	100287948
14-0273	14-0273-001	M	3	112542793	112559846	17054	Loss	3q13.2	CD200R1L	CD200R1L	344807	CD200R1L	344807
14-0273	14-0273-002	F	1	175877719	175917430	39712	Gain	1q25.1	RFWD2	RFWD2	64326	RFWD2	64326
14-0273	14-0273-003	M	3	112542793	112559846	17054	Loss	3q13.2	CD200R1L	CD200R1L	344807	CD200R1L	344807
14-0273	14-0273-003	M	X	44182604	44205997	23394	Gain	Xp11.3	EFHC2	EFHC2	80258	EFHC2	80258
14-0273	14-0273-004	M	1	175877677	175917430	39754	Gain	1q25.1	RFWD2	RFWD2	64326	RFWD2	64326
14-0273	14-0273-004	M	3	112542793	112559846	17054	Loss	3q13.2	CD200R1L	CD200R1L	344807	CD200R1L	344807
14-0276	14-0276-001	M	9	110210658	110233097	22440	Loss	9q31.2	LINC01509	LINC01509	101928720
14-0276	14-0276-002	F	14	79457025	79686523	229499	Loss	14q31.1	NRXN3;LOC105370586	LOC105370586	105370586
14-0276	14-0276-002	F	7	64844866	64896895	52030	Gain	7q11.21	ZNF92	ZNF92	168374	ZNF92	168374
14-0277	14-0277-001	M	15	45105374	45289768	184395	Gain	15q21.1	TERB2;SORD2P	TERB2;SORD2P	145645;653381	TERB2	145645
14-0277	14-0277-001	M	2	238930130	238973062	42933	Gain	2q37.3	UBE2F-SCLY;SCLY;UBE2F	UBE2F-SCLY;SCLY;UBE2F	100533179;51540;140739	SCLY;UBE2F	51540;140739
14-0277	14-0277-003	M	15	45105374	45289755	184382	Gain	15q21.1	TERB2;SORD2P	TERB2;SORD2P	145645;653381	TERB2	145645
14-0277	14-0277-003	M	2	238930130	238973965	43836	Gain	2q37.3	UBE2F-SCLY;SCLY;UBE2F	UBE2F-SCLY;SCLY;UBE2F	100533179;51540;140739	SCLY;UBE2F	51540;140739
14-0277	14-0277-003	M	7	79941848	80085885	144038	Loss	7q21.11	LOC101927269	LOC101927269	101927269
14-0295	14-0295-005	M	3	114399296	114551611	152316	Loss	3q13.31	MIR4796;ZBTB20	MIR4796;ZBTB20	100616166;26137
14-0312	14-0312-001	M	1	39497449	39527911	30463	Gain	1p34.3	NDUFS5	NDUFS5	4725	NDUFS5	4725
14-0312	14-0312-001	M	3	194394289	194438291	44003	Loss	3q29	LINC01968;FAM43A	LINC01968;FAM43A	100507391;131583	FAM43A	131583
14-0312	14-0312-002	F	3	194394289	194442372	48084	Loss	3q29	LINC01968;FAM43A	LINC01968;FAM43A	100507391;131583	FAM43A	131583
14-0312	14-0312-003	M	15	63832751	63887162	54412	Gain	15q22.31	USP3-AS1;USP3	USP3-AS1;USP3	100130855;9960	USP3	9960
14-0312	14-0312-004	M	1	39502176	39568944	66769	Gain	1p34.3	MACF1	MACF1	23499	MACF1	23499
14-0312	14-0312-004	M	1	155017823	155211654	193832	Gain	1q22	GBAP1;MIR92B;GBA;DPM3;SLC50A1;EFNA4;EFNA3;THBS3;EFNA1;KRTCAP2;ADAM15;MTX1;TRIM46;DCST1-AS1;MUC1;DCST1	GBAP1;MIR92B;GBA;DPM3;SLC50A1;EFNA4;EFNA3;THBS3;EFNA1;KRTCAP2;ADAM15;MTX1;TRIM46;DCST1-AS1;MUC1;DCST1	2630;693235;2629;54344;55974;1945;1944;7059;1942;200185;8751;4580;80128;100505666;4582;149095	GBA;MUC1;EFNA4;EFNA3;THBS3;EFNA1;KRTCAP2;DCST1;ADAM15;MTX1;TRIM46;DPM3;SLC50A1	2629;4582;1945;1944;7059;1942;200185;149095;8751;4580;80128;54344;55974
14-0318	14-0318-001	M	2	32629209	33336179	706971	Gain	2p22.3	TTC27;LTBP1;BIRC6;BIRC6-AS2;MIR4765;MIR558;LOC100271832;LINC00486	TTC27;LTBP1;BIRC6;BIRC6-AS2;MIR4765;MIR558;LOC100271832;LINC00486	55622;4052;57448;103752586;100616219;693143;100271832;285045	BIRC6;TTC27;LTBP1	57448;55622;4052
14-0318	14-0318-001	M	4	75201804	75500577	298774	Loss	4q13.3	AREG;EREG	AREG;EREG	374;2069	AREG;EREG	374;2069
14-0318	14-0318-001	M	6	98462005	98485537	23533	Gain	6q16.1	MIR2113	MIR2113	100302164
14-0318	14-0318-003	M	4	75201804	75500577	298774	Loss	4q13.3	AREG;EREG	AREG;EREG	374;2069	AREG;EREG	374;2069
14-0318	14-0318-003	M	6	98461543	98485537	23995	Gain	6q16.1	MIR2113	MIR2113	100302164
14-0318	14-0318-003	M	X	125205245	125566132	360888	Loss	Xq25	DCAF12L2;LOC101928495	DCAF12L2;LOC101928495	340578;101928495	DCAF12L2	340578
14-0318	14-0318-004	M	2	32626260	33334307	708048	Gain	2p22.3	TTC27;LTBP1;BIRC6;BIRC6-AS2;MIR4765;MIR558;LOC100271832;LINC00486	TTC27;LTBP1;BIRC6;BIRC6-AS2;MIR4765;MIR558;LOC100271832;LINC00486	55622;4052;57448;103752586;100616219;693143;100271832;285045	BIRC6;TTC27;LTBP1	57448;55622;4052
14-0323	14-0323-001	M	16	34197492	34434335	236844	Loss	16p11.2	UBE2MP1	UBE2MP1	606551
14-0323	14-0323-001	M	16	83961788	83989850	28063	Loss	16q23.3	OSGIN1	OSGIN1	29948
14-0323	14-0323-002	F	16	34197492	34434335	236844	Loss	16p11.2	UBE2MP1	UBE2MP1	606551
14-0323	14-0323-003	M	13	90191074	90248403	57330	Gain	13q31.3	LINC00353	LINC00353	100874139
14-0323	14-0323-003	M	16	83961927	83989850	27924	Loss	16q23.3	OSGIN1	OSGIN1	29948
14-0325	14-0325-001	M	19	41451368	41514477	63110	Gain	19q13.2	CYP2B6;CYP2B7P	CYP2B6;CYP2B7P	1555;1556	CYP2B6	1555
14-0325	14-0325-001	M	5	60239443	60277069	37627	Loss	5q12.1	ERCC8;NDUFAF2	ERCC8;NDUFAF2	1161;91942	ERCC8;NDUFAF2	1161;91942
14-0325	14-0325-001	M	6	127975067	128092900	117834	Gain	6q22.33	THEMIS	THEMIS	387357	THEMIS	387357
14-0325	14-0325-002	F	19	41451368	41514477	63110	Gain	19q13.2	CYP2B6;CYP2B7P	CYP2B6;CYP2B7P	1555;1556	CYP2B6	1555
14-0325	14-0325-002	F	6	127971152	128092888	121737	Gain	6q22.33	THEMIS	THEMIS	387357	THEMIS	387357
14-0325	14-0325-003	M	19	41451368	41514489	63122	Gain	19q13.2	CYP2B6;CYP2B7P	CYP2B6;CYP2B7P	1555;1556	CYP2B6	1555
14-0325	14-0325-003	M	5	60239443	60277069	37627	Loss	5q12.1	ERCC8;NDUFAF2	ERCC8;NDUFAF2	1161;91942	ERCC8;NDUFAF2	1161;91942
14-0325	14-0325-004	M	19	41451368	41512841	61474	Gain	19q13.2	CYP2B6;CYP2B7P	CYP2B6;CYP2B7P	1555;1556	CYP2B6	1555
14-0325	14-0325-004	M	6	127975067	128092888	117822	Gain	6q22.33	THEMIS	THEMIS	387357	THEMIS	387357
14-0326	14-0326-003	M	12	32893485	32909322	15838	Gain	12p11.21	DNM1L;YARS2	DNM1L;YARS2	10059;51067	DNM1L;YARS2	10059;51067
14-0326	14-0326-003	M	4	154020686	154089528	68843	Gain	4q31.3	TRIM2	TRIM2	23321
14-0332	14-0332-001	M	1	24492808	24520960	28153	Gain	1p36.11	IFNLR1	IFNLR1	163702	IFNLR1	163702
14-0332	14-0332-001	M	12	126463562	126720475	256914	Gain	12q24.32	LINC00939;LINC02359	LINC00939;LINC02359	400084;101927464
14-0332	14-0332-001	M	12	129912960	130254371	341412	Gain	12q24.33	TMEM132D	TMEM132D	121256	TMEM132D	121256
14-0332	14-0332-003	M	1	24492808	24520570	27763	Gain	1p36.11	IFNLR1	IFNLR1	163702	IFNLR1	163702
14-0332	14-0332-003	M	12	126463562	126726862	263301	Gain	12q24.32	LINC00939;LINC02359	LINC00939;LINC02359	400084;101927464
14-0332	14-0332-003	M	12	129906108	130254371	348264	Gain	12q24.33	TMEM132D	TMEM132D	121256	TMEM132D	121256
14-0332	14-0332-004	M	12	126463562	126727689	264128	Gain	12q24.32	LINC00939;LINC02359	LINC00939;LINC02359	400084;101927464
14-0332	14-0332-004	M	12	129913192	130254371	341180	Gain	12q24.33	TMEM132D	TMEM132D	121256	TMEM132D	121256
14-0349	14-0349-001	M	8	95199302	95235890	36589	Gain	8q22.1	CDH17	CDH17	1015	CDH17	1015
14-0349	14-0349-003	M	8	95199302	95235890	36589	Gain	8q22.1	CDH17	CDH17	1015	CDH17	1015
14-0349	14-0349-004	M	8	95199302	95235890	36589	Gain	8q22.1	CDH17	CDH17	1015	CDH17	1015
14-0351	14-0351-001	M	4	151668146	152078423	410278	Gain	4q31.3	SNORD73B;SH3D19;SNORD73A;RPS3A;LRBA	SNORD73B;SH3D19;SNORD73A;RPS3A;LRBA	114655;152503;8944;6189;987	SH3D19;RPS3A;LRBA	152503;6189;987
14-0351	14-0351-001	M	5	94958290	94991346	33057	Gain	5q15	SPATA9;RFESD	SPATA9;RFESD	83890;317671	RFESD	317671
14-0351	14-0351-002	F	3	60802169	60820204	18036	Gain	3p14.2	FHIT	FHIT	2272
14-0351	14-0351-003	M	4	151668146	152071887	403742	Gain	4q31.3	SNORD73B;SH3D19;SNORD73A;RPS3A;LRBA	SNORD73B;SH3D19;SNORD73A;RPS3A;LRBA	114655;152503;8944;6189;987	SH3D19;RPS3A;LRBA	152503;6189;987
14-0351	14-0351-003	M	5	94958302	94991346	33045	Gain	5q15	SPATA9;RFESD	SPATA9;RFESD	83890;317671	RFESD	317671
14-0351	14-0351-004	M	3	60802169	60820204	18036	Gain	3p14.2	FHIT	FHIT	2272
14-0351	14-0351-004	M	4	151668146	152078423	410278	Gain	4q31.3	SNORD73B;SH3D19;SNORD73A;RPS3A;LRBA	SNORD73B;SH3D19;SNORD73A;RPS3A;LRBA	114655;152503;8944;6189;987	SH3D19;RPS3A;LRBA	152503;6189;987
14-0351	14-0351-004	M	5	94958290	94991346	33057	Gain	5q15	SPATA9;RFESD	SPATA9;RFESD	83890;317671	RFESD	317671
14-0356	14-0356-001	M	15	28172572	28218324	45753	Loss	15q13.1	OCA2	OCA2	4948	OCA2	4948
14-0356	14-0356-001	M	Y	15660045	16171585	511541	Gain	Yq11.221	TMSB4Y;VCY1B;VCY	TMSB4Y;VCY1B;VCY	9087;353513;9084	TMSB4Y;VCY1B;VCY	9087;353513;9084
14-0356	14-0356-002	F	2	178126546	178618224	491679	Gain	2q31.2	MIR6512;AGPS;TTC30A;TTC30B;NFE2L2;LOC100130691;PDE11A;LOC105373764	MIR6512;AGPS;TTC30A;TTC30B;NFE2L2;LOC100130691;PDE11A;LOC105373764	102465255;8540;92104;150737;4780;100130691;50940;105373764	NFE2L2;PDE11A;AGPS;TTC30A;TTC30B	4780;50940;8540;92104;150737
14-0356	14-0356-003	M	14	27096267	27309098	212832	Loss	14q12	LINC02294;LINC02293	LINC02294;LINC02293	101927062;102724890
14-0356	14-0356-003	M	15	28172572	28218324	45753	Loss	15q13.1	OCA2	OCA2	4948	OCA2	4948
14-0356	14-0356-003	M	Y	15660045	16171585	511541	Gain	Yq11.221	TMSB4Y;VCY1B;VCY	TMSB4Y;VCY1B;VCY	9087;353513;9084	TMSB4Y;VCY1B;VCY	9087;353513;9084
14-0356	14-0356-004	F	1	155561901	155636887	74987	Loss	1q22	MSTO1;MSTO2P;YY1AP1	MSTO1;MSTO2P;YY1AP1	55154;100129405;55249	MSTO1;YY1AP1	55154;55249
14-0356	14-0356-004	F	X	148760404	148808419	48016	Gain	Xq28	MAGEA11	MAGEA11	4110	MAGEA11	4110
14-0361	14-0361-001	M	4	58139970	58566388	426419	Gain	4q12	LINC02380	LINC02380	101928851
14-0361	14-0361-002	F	4	58139970	58566388	426419	Gain	4q12	LINC02380	LINC02380	101928851
14-0361	14-0361-003	M	15	56021208	56105695	84488	Gain	15q21.3	PRTG	PRTG	283659	PRTG	283659
14-0361	14-0361-004	M	15	56021208	56105695	84488	Gain	15q21.3	PRTG	PRTG	283659	PRTG	283659
14-0361	14-0361-004	M	4	58139970	58566388	426419	Gain	4q12	LINC02380	LINC02380	101928851
14-0362	14-0362-002	F	11	14863083	14903360	40278	Gain	11p15.2	CYP2R1;PDE3B	CYP2R1;PDE3B	120227;5140	CYP2R1;PDE3B	120227;5140
14-0362	14-0362-004	F	11	14863083	14902916	39834	Gain	11p15.2	CYP2R1;PDE3B	CYP2R1;PDE3B	120227;5140	CYP2R1;PDE3B	120227;5140
14-0364	14-0364-001	M	2	12693172	12840663	147492	Gain	2p24.3	MIR3681HG	MIR3681HG	100506457
14-0364	14-0364-002	F	3	43444837	43474916	30080	Loss	3p22.1	ANO10	ANO10	55129	ANO10	55129
14-0364	14-0364-003	M	2	12693172	12840651	147480	Gain	2p24.3	MIR3681HG	MIR3681HG	100506457
14-0364	14-0364-003	M	8	6731587	6749770	18184	Loss	8p23.1	DEFB1	DEFB1	1672	DEFB1	1672
14-0364	14-0364-004	M	2	12693172	12840663	147492	Gain	2p24.3	MIR3681HG	MIR3681HG	100506457
14-0364	14-0364-004	M	3	43444990	43474916	29927	Loss	3p22.1	ANO10	ANO10	55129	ANO10	55129
14-0376	14-0376-003	M	14	48262530	48367469	104940	Loss	14q21.3	LINC00648	LINC00648	100506433
14-0376	14-0376-004	M	14	48262530	48380146	117617	Loss	14q21.3	LINC00648	LINC00648	100506433
14-0376	14-0376-004	M	16	29567296	30177928	610633	Loss	16p11.2	MVP;ASPHD1;TBX6;PRRT2;CDIPT;QPRT;SMG1P2;YPEL3;PPP4C;MAPK3;SPN;DOC2A;KCTD13;ZG16;ALDOA;INO80E;SEZ6L2;TAOK2;MIR3680-1;MIR3680-2;MAZ;KIF22;LOC101928595;GDPD3;C16orf92;C16orf54;CDIPT-AS1;TMEM219;FAM57B;PAGR1;HIRIP3	MVP;ASPHD1;TBX6;PRRT2;CDIPT;QPRT;SMG1P2;YPEL3;PPP4C;MAPK3;SPN;DOC2A;KCTD13;ZG16;ALDOA;INO80E;SEZ6L2;TAOK2;MIR3680-1;MIR3680-2;MAZ;KIF22;LOC101928595;GDPD3;C16orf92;C16orf54;CDIPT-AS1;TMEM219;FAM57B;PAGR1;HIRIP3	9961;253982;6911;112476;10423;23475;440354;83719;5531;5595;6693;8448;253980;653808;226;283899;26470;9344;100500917;100847041;4150;3835;101928595;79153;146378;283897;440356;124446;83723;79447;8479	DOC2A;ASPHD1;TBX6;PRRT2;CDIPT;QPRT;YPEL3;PPP4C;MAPK3;SPN;MVP;FAM57B;ZG16;ALDOA;INO80E;SEZ6L2;TAOK2;KCTD13;MAZ;KIF22;GDPD3;C16orf92;C16orf54;TMEM219;PAGR1;HIRIP3	8448;253982;6911;112476;10423;23475;83719;5531;5595;6693;9961;83723;653808;226;283899;26470;9344;253980;4150;3835;79153;146378;283897;124446;79447;8479
14-0382	14-0382-001	M	14	102738583	102767489	28907	Gain	14q32.31	MOK	MOK	5891	MOK	5891
14-0382	14-0382-001	M	4	177866174	178336645	470472	Gain	4q34.3	NEIL3	NEIL3	55247	NEIL3	55247
14-0382	14-0382-001	M	X	6081390	6127437	46048	Gain	Xp22.31	NLGN4X	NLGN4X	57502
14-0382	14-0382-002	F	X	6081378	6122630	41253	Gain	Xp22.31	NLGN4X	NLGN4X	57502
14-0382	14-0382-003	M	21	30534727	30610621	75895	Loss	21q21.3	LINC00189;MAP3K7CL	LINC00189;MAP3K7CL	193629;56911	MAP3K7CL	56911
14-0382	14-0382-003	M	4	177866174	178326401	460228	Gain	4q34.3	NEIL3	NEIL3	55247	NEIL3	55247
14-0382	14-0382-004	F	X	6085042	6135144	50103	Gain	Xp22.31	NLGN4X	NLGN4X	57502
14-0384	14-0384-001	F	11	134352349	134476362	124014	Loss	11q25	LOC283177	LOC283177	283177
14-0384	14-0384-001	F	16	28808206	29051191	242986	Loss	16p11.2	ATXN2L;ATP2A1;NFATC2IP;ATP2A1-AS1;MIR4721;SPNS1;RABEP2;SH2B1;LAT;MIR4517;TUFM;CD19	ATXN2L;ATP2A1;NFATC2IP;ATP2A1-AS1;MIR4721;SPNS1;RABEP2;SH2B1;LAT;MIR4517;TUFM;CD19	11273;487;84901;100289092;100616256;83985;79874;25970;27040;100616487;7284;930	ATXN2L;ATP2A1;NFATC2IP;SPNS1;RABEP2;SH2B1;LAT;TUFM;CD19	11273;487;84901;83985;79874;25970;27040;7284;930
14-0384	14-0384-001	F	19	55080578	55103812	23235	Gain	19q13.42	LILRA2	LILRA2	11027	LILRA2	11027
14-0384	14-0384-002	F	12	68300231	68350526	50296	Loss	12q15	LINC01479	LINC01479	101927922
14-0384	14-0384-002	F	3	166587038	166620960	33923	Gain	3q26.1	LOC105374194	LOC105374194	105374194
14-0384	14-0384-003	M	11	134352349	134476362	124014	Loss	11q25	LOC283177	LOC283177	283177
14-0384	14-0384-003	M	19	55080578	55113285	32708	Gain	19q13.42	LILRA2;LILRA1	LILRA2;LILRA1	11027;11024	LILRA2;LILRA1	11027;11024
14-0384	14-0384-003	M	7	72664462	72813299	148838	Gain	7q11.23	FKBP6;NSUN5;TRIM50	FKBP6;NSUN5;TRIM50	8468;55695;135892	FKBP6;NSUN5;TRIM50	8468;55695;135892
14-0384	14-0384-004	F	3	166598768	166620960	22193	Gain	3q26.1	LOC105374194	LOC105374194	105374194
14-0384	14-0384-004	F	7	72611543	72818672	207130	Gain	7q11.23	GTF2IP1;NSUN5;GTF2IP4;FKBP6;NCF1B;TRIM50	GTF2IP1;NSUN5;GTF2IP4;FKBP6;NCF1B;TRIM50	2970;55695;100093631;8468;654816;135892	FKBP6;NSUN5;TRIM50	8468;55695;135892
14-0384	14-0384-004	F	X	31875748	31894898	19151	Gain	Xp21.1	DMD	DMD	1756	DMD	1756
14-0385	14-0385-002	F	4	84881138	84907810	26673	Gain	4q21.23	LOC101928978	LOC101928978	101928978
14-0385	14-0385-002	F	8	100190675	100232744	42070	Loss	8q22.2	VPS13B	VPS13B	157680	VPS13B	157680
14-0385	14-0385-003	M	11	4581839	4681756	99918	Loss	11p15.4	OR51D1;OR51E1;TRIM68;OR52I2;OR52I1;C11orf40	OR51D1;OR51E1;TRIM68;OR52I2;OR52I1;C11orf40	390038;143503;55128;143502;390037;143501	OR51D1;OR51E1;TRIM68;OR52I2;OR52I1;C11orf40	390038;143503;55128;143502;390037;143501
14-0385	14-0385-003	M	18	72083325	72147006	63682	Gain	18q22.3	FAM69C	FAM69C	125704	FAM69C	125704
14-0385	14-0385-003	M	8	130375907	130465043	89137	Loss	8q24.21	CCDC26	CCDC26	137196
14-0385	14-0385-004	M	18	72082944	72146980	64037	Gain	18q22.3	FAM69C	FAM69C	125704	FAM69C	125704
14-0387	14-0387-001	F	18	34788459	34888311	99853	Gain	18q12.2	KIAA1328;LOC105372068;CELF4	KIAA1328;LOC105372068;CELF4	57536;105372068;56853	KIAA1328;CELF4	57536;56853
14-0387	14-0387-001	F	5	18767377	20113902	1346526	Loss	5p14.3	CDH18	CDH18	1016	CDH18	1016
14-0387	14-0387-001	F	8	143928126	143953336	25211	Loss	8q24.3	GML	GML	2765
14-0387	14-0387-003	M	18	34787510	34915581	128072	Gain	18q12.2	KIAA1328;LOC105372068;CELF4	KIAA1328;LOC105372068;CELF4	57536;105372068;56853	KIAA1328;CELF4	57536;56853
14-0387	14-0387-003	M	8	143926968	143952913	25946	Loss	8q24.3	GML	GML	2765	GML	2765
14-0387	14-0387-004	M	8	143928126	143952901	24776	Loss	8q24.3	GML	GML	2765
15-1117	15-1117-001	M	8	92220201	92240175	19975	Loss	8q21.3	LRRC69;SLC26A7	LRRC69;SLC26A7	100130742;115111	LRRC69	100130742
15-1117	15-1117-004	M	X	52923472	52963385	39914	Gain	Xp11.22	FAM156B;FAM156A	FAM156B;FAM156A	727866;29057	FAM156B;FAM156A	727866;29057
15-1126	15-1126-001	F	20	60019924	60083998	64075	Loss	20q13.33	CDH4	CDH4	1002	CDH4	1002
15-1126	15-1126-001	F	7	155124600	155465851	341252	Gain	7q36.3	RBM33;BLACE;EN2;CNPY1;LOC100506302	RBM33;BLACE;EN2;CNPY1;LOC100506302	155435;338436;2020;285888;100506302	EN2;RBM33;CNPY1	2020;155435;285888
15-1126	15-1126-002	F	20	381795	516411	134617	Gain	20p13	TBC1D20;CSNK2A1;RBCK1	TBC1D20;CSNK2A1;RBCK1	128637;1457;10616	TBC1D20;CSNK2A1;RBCK1	128637;1457;10616
15-1126	15-1126-002	F	20	60021786	60083998	62213	Loss	20q13.33	CDH4	CDH4	1002	CDH4	1002
15-1126	15-1126-002	F	X	118564820	118586561	21742	Loss	Xq24	SLC25A43	SLC25A43	203427	SLC25A43	203427
15-1127	15-1127-001	M	3	191307146	191742078	434933	Gain	3q28	LINCR-0002	LINCR-0002	103344926
15-1127	15-1127-001	M	8	53484239	53578696	94458	Gain	8q11.23	RB1CC1	RB1CC1	9821	RB1CC1	9821
15-1127	15-1127-001	M	8	53719997	54063024	343028	Gain	8q11.23	NPBWR1	NPBWR1	2831	NPBWR1	2831
15-1127	15-1127-002	F	19	42259136	42306043	46908	Gain	19q13.2	CEACAM3;CEACAM6	CEACAM3;CEACAM6	1084;4680	CEACAM3;CEACAM6	1084;4680
15-1127	15-1127-002	F	3	191307146	191742078	434933	Gain	3q28	LINCR-0002	LINCR-0002	103344926
15-1127	15-1127-002	F	8	53484239	53578683	94445	Gain	8q11.23	RB1CC1	RB1CC1	9821	RB1CC1	9821
15-1127	15-1127-002	F	8	53719997	54051192	331196	Gain	8q11.23	NPBWR1	NPBWR1	2831	NPBWR1	2831
15-1127	15-1127-004	F	19	42259136	42305800	46665	Gain	19q13.2	CEACAM3;CEACAM6	CEACAM3;CEACAM6	1084;4680	CEACAM3;CEACAM6	1084;4680
15-1127	15-1127-004	F	3	191307146	191742078	434933	Gain	3q28	LINCR-0002	LINCR-0002	103344926
15-1128	15-1128-001	M	10	126401796	126456614	54819	Loss	10q26.13	FAM53B-AS1;FAM53B;EEF1AKMT2	FAM53B-AS1;FAM53B;EEF1AKMT2	101927944;9679;399818	EEF1AKMT2	399818
15-1128	15-1128-001	M	2	233013157	233033912	20756	Loss	2q37.1	DIS3L2	DIS3L2	129563	DIS3L2	129563
15-1128	15-1128-003	M	2	233013157	233041669	28513	Loss	2q37.1	DIS3L2	DIS3L2	129563	DIS3L2	129563
15-1128	15-1128-004	M	2	233013157	233033912	20756	Loss	2q37.1	DIS3L2	DIS3L2	129563	DIS3L2	129563
15-1129	15-1129-001	M	11	6981241	7051113	69873	Loss	11p15.4	ZNF214;NLRP14	ZNF214;NLRP14	7761;338323	ZNF214	7761
15-1129	15-1129-001	M	11	24502121	24618295	116175	Gain	11p14.3	LUZP2	LUZP2	338645	LUZP2	338645
15-1129	15-1129-002	F	11	24501913	24618295	116383	Gain	11p14.3	LUZP2	LUZP2	338645	LUZP2	338645
15-1129	15-1129-002	F	12	19475686	19594604	118919	Gain	12p12.3	PLEKHA5;AEBP2	PLEKHA5;AEBP2	54477;121536	PLEKHA5;AEBP2	54477;121536
15-1129	15-1129-002	F	3	61975169	62037151	61983	Loss	3p14.2	PTPRG	PTPRG	5793	PTPRG	5793
15-1129	15-1129-002	F	6	2114111	2192841	78731	Loss	6p25.3	GMDS	GMDS	2762	GMDS	2762
15-1129	15-1129-002	F	6	68929662	68945419	15758	Loss	6q12	LOC101928280	LOC101928280	101928280
15-1129	15-1129-004	F	11	6981241	7051113	69873	Loss	11p15.4	ZNF214;NLRP14	ZNF214;NLRP14	7761;338323	ZNF214	7761
15-1129	15-1129-004	F	3	61975169	62035156	59988	Loss	3p14.2	PTPRG	PTPRG	5793	PTPRG	5793
15-1129	15-1129-004	F	6	2113809	2192841	79033	Loss	6p25.3	GMDS	GMDS	2762	GMDS	2762
15-1130	15-1130-001	M	3	61989945	62133088	143144	Loss	3p14.2	PTPRG	PTPRG	5793	PTPRG	5793
15-1130	15-1130-002	F	3	61990502	62133088	142587	Loss	3p14.2	PTPRG	PTPRG	5793	PTPRG	5793
15-1130	15-1130-002	F	X	3577569	3658995	81427	Gain	Xp22.33	PRKX-AS1;PRKX	PRKX-AS1;PRKX	100873944;5613	PRKX	5613
15-1130	15-1130-003	M	4	8355962	8373293	17332	Loss	4p16.1	ACOX3	ACOX3	8310	ACOX3	8310
15-1130	15-1130-004	M	4	8355962	8373293	17332	Loss	4p16.1	ACOX3	ACOX3	8310	ACOX3	8310
15-1130	15-1130-004	M	X	3577569	3658983	81415	Gain	Xp22.33	PRKX-AS1;PRKX	PRKX-AS1;PRKX	100873944;5613	PRKX	5613
15-1131	15-1131-001	M	2	173274311	173318571	44261	Gain	2q31.1	ITGA6	ITGA6	3655	ITGA6	3655
15-1131	15-1131-003	M	2	173267613	173318571	50959	Gain	2q31.1	ITGA6	ITGA6	3655	ITGA6	3655
15-1131	15-1131-004	M	2	173274311	173318571	44261	Gain	2q31.1	ITGA6	ITGA6	3655	ITGA6	3655
15-1131	15-1131-004	M	7	148093306	148112003	18698	Loss	7q36.1	CNTNAP2	CNTNAP2	26047	CNTNAP2	26047
15-1132	15-1132-001	M	15	55527874	55609214	81341	Loss	15q21.3	RAB27A	RAB27A	5873
15-1132	15-1132-002	F	15	55527874	55621439	93566	Loss	15q21.3	RAB27A;PIGBOS1;PIGB	RAB27A;PIGBOS1;PIGB	5873;101928527;9488	PIGBOS1;PIGB	101928527;9488
15-1133	15-1133-003	M	10	24507819	24545059	37241	Gain	10p12.2	KIAA1217	KIAA1217	56243	KIAA1217	56243
15-1134	15-1134-002	F	17	41540258	41627143	86886	Gain	17q21.31	DHX8;ETV4	DHX8;ETV4	1659;2118	DHX8;ETV4	1659;2118
15-1134	15-1134-003	M	X	140609666	140783054	173389	Loss	Xq27.2	LOC645188;SPANXA2-OT1;SPANXA1;SPANXA2	LOC645188;SPANXA2-OT1;SPANXA1;SPANXA2	645188;619455;30014;728712	LOC645188;SPANXA1;SPANXA2	645188;30014;728712
15-1134	15-1134-004	F	17	41534491	41631866	97376	Gain	17q21.31	DHX8;ETV4	DHX8;ETV4	1659;2118	DHX8;ETV4	1659;2118
16-1000	16-1000-001	M	6	80212843	80273293	60451	Gain	6q14.1	LCA5	LCA5	167691	LCA5	167691
16-1000	16-1000-001	M	7	148719680	148746224	26545	Gain	7q36.1	PDIA4	PDIA4	9601	PDIA4	9601
16-1000	16-1000-002	F	6	80212843	80273293	60451	Gain	6q14.1	LCA5	LCA5	167691	LCA5	167691
16-1000	16-1000-003	M	4	55144307	55181454	37148	Gain	4q12	PDGFRA	PDGFRA	5156	PDGFRA	5156
16-1000	16-1000-003	M	7	148719680	148746224	26545	Gain	7q36.1	PDIA4	PDIA4	9601	PDIA4	9601
16-1000	16-1000-004	F	4	55144307	55174536	30230	Gain	4q12	PDGFRA	PDGFRA	5156	PDGFRA	5156
16-1000	16-1000-004	F	6	80212843	80273293	60451	Gain	6q14.1	LCA5	LCA5	167691	LCA5	167691
16-1000	16-1000-004	F	7	148719680	148746224	26545	Gain	7q36.1	PDIA4	PDIA4	9601	PDIA4	9601
16-1001	16-1001-002	F	17	526	167835	167310	Gain	17p13.3	RPH3AL;LINC02091;DOC2B	RPH3AL;LINC02091;DOC2B	9501;100506371;8447	RPH3AL;DOC2B	9501;8447
16-1001	16-1001-003	M	1	155180348	155211654	31307	Gain	1q22	GBAP1;MTX1;GBA	GBAP1;MTX1;GBA	2630;4580;2629	MTX1;GBA	4580;2629
16-1001	16-1001-003	M	19	45765314	45872234	106921	Gain	19q13.32	MARK4;CKM;ERCC2;KLC3	MARK4;CKM;ERCC2;KLC3	57787;1158;2068;147700	MARK4;CKM;ERCC2;KLC3	57787;1158;2068;147700
16-1001	16-1001-003	M	5	158659678	158702949	43272	Loss	5q33.3	LINC01932;UBLCP1	LINC01932;UBLCP1	105377682;134510	UBLCP1	134510
16-1001	16-1001-004	M	17	526	167835	167310	Gain	17p13.3	RPH3AL;LINC02091;DOC2B	RPH3AL;LINC02091;DOC2B	9501;100506371;8447	RPH3AL;DOC2B	9501;8447
16-1001	16-1001-004	M	19	11518184	11564273	46090	Loss	19p13.2	PRKCSH;RGL3;CCDC151;ELAVL3	PRKCSH;RGL3;CCDC151;ELAVL3	5589;57139;115948;1995	PRKCSH;RGL3;CCDC151	5589;57139;115948
16-1001	16-1001-004	M	5	158659678	158702949	43272	Loss	5q33.3	LINC01932;UBLCP1	LINC01932;UBLCP1	105377682;134510	UBLCP1	134510
16-1003	16-1003-003	M	15	44054738	44191082	136345	Gain	15q15.3	MFAP1;MIR1282;SERF2;PDIA3;PIN4P1;HYPK;SERINC4;ELL3;FRMD5;SERF2-C15ORF63;WDR76	MFAP1;MIR1282;SERF2;PDIA3;PIN4P1;HYPK;SERINC4;ELL3;FRMD5;SERF2-C15ORF63;WDR76	4236;100302254;10169;2923;728758;25764;619189;80237;84978;100529067;79968	HYPK;SERINC4;SERF2;PDIA3;MFAP1;ELL3;FRMD5;WDR76	25764;619189;10169;2923;4236;80237;84978;79968
16-1003	16-1003-003	M	7	44351067	44371140	20074	Loss	7p13	CAMK2B	CAMK2B	816	CAMK2B	816
16-1003	16-1003-004	M	15	43992627	44198616	205990	Gain	15q15.3	MFAP1;MIR1282;SERF2;PDIA3;PIN4P1;HYPK;SERINC4;ELL3;FRMD5;STRCP1;SERF2-C15ORF63;CATSPER2P1;WDR76	MFAP1;MIR1282;SERF2;PDIA3;PIN4P1;HYPK;SERINC4;ELL3;FRMD5;STRCP1;SERF2-C15ORF63;CATSPER2P1;WDR76	4236;100302254;10169;2923;728758;25764;619189;80237;84978;554225;100529067;440278;79968	HYPK;SERINC4;SERF2;PDIA3;MFAP1;ELL3;FRMD5;WDR76	25764;619189;10169;2923;4236;80237;84978;79968
16-1007	16-1007-001	M	11	14863083	14903360	40278	Gain	11p15.2	CYP2R1;PDE3B	CYP2R1;PDE3B	120227;5140	CYP2R1;PDE3B	120227;5140
16-1007	16-1007-004	M	11	14863083	14903360	40278	Gain	11p15.2	CYP2R1;PDE3B	CYP2R1;PDE3B	120227;5140	CYP2R1;PDE3B	120227;5140
16-1007	16-1007-004	M	17	78695964	78761151	65188	Loss	17q25.3	RPTOR	RPTOR	57521	RPTOR	57521
16-1007	16-1007-004	M	6	149967083	150019167	52085	Gain	6q25.1	KATNA1;LATS1	KATNA1;LATS1	11104;9113	LATS1	9113
16-1008	16-1008-001	F	16	19746481	19803846	57366	Gain	16p12.3	IQCK	IQCK	124152	IQCK	124152
16-1008	16-1008-001	F	17	57144519	57717737	573219	Gain	17q22;17q23.1	LINC01476;PRR11;YPEL2;TRIM37;SMG8;MIR4729;MIR301A;MIR454;SKA2;CLTC;DHX40;GDPD1	LINC01476;PRR11;YPEL2;TRIM37;SMG8;MIR4729;MIR301A;MIR454;SKA2;CLTC;DHX40;GDPD1	101927728;55771;388403;4591;55181;100616204;407027;768216;348235;1213;79665;284161	PRR11;YPEL2;TRIM37;SKA2;SMG8;GDPD1;CLTC;DHX40	55771;388403;4591;348235;55181;284161;1213;79665
16-1008	16-1008-001	F	8	71172796	71220651	47856	Loss	8q13.3	NCOA2	NCOA2	10499
16-1008	16-1008-003	M	16	19745979	19805608	59630	Gain	16p12.3	IQCK	IQCK	124152	IQCK	124152
16-1008	16-1008-003	M	8	71173965	71216005	42041	Loss	8q13.3	NCOA2	NCOA2	10499
16-1008	16-1008-004	M	8	71172796	71220651	47856	Loss	8q13.3	NCOA2	NCOA2	10499
16-1009	16-1009-001	M	1	33045723	33060752	15030	Loss	1p35.1	ZBTB8A	ZBTB8A	653121	ZBTB8A	653121
16-1009	16-1009-001	M	17	72875848	72899769	23922	Loss	17q25.1	FADS6	FADS6	283985	FADS6	283985
16-1009	16-1009-002	F	18	12145753	12201386	55634	Gain	18p11.21	C18orf61	C18orf61	497259
16-1009	16-1009-002	F	X	7124021	7144534	20514	Gain	Xp22.31	STS	STS	412	STS	412
16-1009	16-1009-004	F	1	33045600	33060752	15153	Loss	1p35.1	ZBTB8A	ZBTB8A	653121	ZBTB8A	653121
16-1009	16-1009-004	F	17	72875848	72893576	17729	Loss	17q25.1	FADS6	FADS6	283985	FADS6	283985
16-1009	16-1009-004	F	2	28792031	28815986	23956	Loss	2p23.2	PLB1	PLB1	151056	PLB1	151056
16-1010	16-1010-002	F	21	43114842	43135545	20704	Loss	21q22.3	LINC00479;LINC00111	LINC00479;LINC00111	150135;54090
16-1010	16-1010-003	M	7	16918220	17422044	503825	Gain	7p21.1	AHR;KCCAT333;AGR3	AHR;KCCAT333;AGR3	196;102659288;155465	AHR;AGR3	196;155465
16-1010	16-1010-004	M	21	43100690	43135545	34856	Loss	21q22.3	LINC00479;LINC00111	LINC00479;LINC00111	150135;54090
16-1010	16-1010-004	M	7	16917816	17422044	504229	Gain	7p21.1	AHR;KCCAT333;AGR3	AHR;KCCAT333;AGR3	196;102659288;155465	AHR;AGR3	196;155465
16-1012	16-1012-001	M	4	68346	89747	21402	Loss	4p16.3	ZNF718;ZNF595	ZNF595	152687	ZNF595	152687
16-1012	16-1012-003	M	4	68346	89747	21402	Loss	4p16.3	ZNF718;ZNF595	ZNF595	152687	ZNF595	152687
16-1012	16-1012-004	F	4	68346	89747	21402	Loss	4p16.3	ZNF718;ZNF595	ZNF595	152687	ZNF595	152687
16-1013	16-1013-001	M	1	222686165	222702931	16767	Loss	1q41	HHIPL2	HHIPL2	79802	HHIPL2	79802
16-1013	16-1013-001	M	9	9802874	9876431	73558	Loss	9p23	LOC105375972;PTPRD	LOC105375972	105375972
16-1013	16-1013-002	F	9	9802874	9876431	73558	Loss	9p23	LOC105375972;PTPRD	LOC105375972	105375972
16-1013	16-1013-004	F	9	9802375	9876431	74057	Loss	9p23	LOC105375972;PTPRD	LOC105375972	105375972
16-1014	16-1014-003	M	13	20796982	21104499	307518	Loss	13q12.11	CRYL1;MIR4499;GJB6	CRYL1;MIR4499;GJB6	51084;100616304;10804	CRYL1;GJB6	51084;10804
16-1015	16-1015-001	M	13	51076960	51555944	478985	Loss	13q14.3	DLEU7-AS1;RNASEH2B;RNASEH2B-AS1;DLEU1-AS1;DLEU1;DLEU7	DLEU7-AS1;RNASEH2B;RNASEH2B-AS1;DLEU1-AS1;DLEU1;DLEU7	100874074;79621;100874255;103689915;10301;220107	DLEU7;RNASEH2B	220107;79621
16-1015	16-1015-002	F	X	45200693	45813180	612488	Gain	Xp11.3	LOC392452;MIR222;LOC401585;MIR221;LINC01204	LOC392452;MIR222;LOC401585;MIR221;LINC01204	392452;407007;401585;407006;101927528
16-1015	16-1015-003	M	13	51076960	51555944	478985	Loss	13q14.3	DLEU7-AS1;RNASEH2B;RNASEH2B-AS1;DLEU1-AS1;DLEU1;DLEU7	DLEU7-AS1;RNASEH2B;RNASEH2B-AS1;DLEU1-AS1;DLEU1;DLEU7	100874074;79621;100874255;103689915;10301;220107	DLEU7;RNASEH2B	220107;79621
16-1015	16-1015-004	M	13	51086107	51555944	469838	Loss	13q14.3	DLEU7-AS1;RNASEH2B;RNASEH2B-AS1;DLEU1-AS1;DLEU1;DLEU7	DLEU7-AS1;RNASEH2B;RNASEH2B-AS1;DLEU1-AS1;DLEU1;DLEU7	100874074;79621;100874255;103689915;10301;220107	DLEU7;RNASEH2B	220107;79621
16-1015	16-1015-004	M	X	45200693	45807324	606632	Gain	Xp11.3	LOC392452;MIR222;LOC401585;MIR221;LINC01204	LOC392452;MIR222;LOC401585;MIR221;LINC01204	392452;407007;401585;407006;101927528
16-1017	16-1017-001	M	10	68461662	68544726	83065	Loss	10q21.3	CTNNA3	CTNNA3	29119	CTNNA3	29119
16-1017	16-1017-001	M	X	57703003	58019911	316909	Gain	Xp11.21	NLRP2B;ZXDA	NLRP2B;ZXDA	286430;7789	NLRP2B;ZXDA	286430;7789
16-1017	16-1017-002	F	11	67349587	67799144	449558	Gain	11q13.2	NUDT8;ALDH3B2;NDUFV1;FAM86C2P;ALDH3B1;TBX10;NDUFS8;GSTP1;C11orf72;UNC93B1;ACY3;DOC2GP	NUDT8;ALDH3B2;NDUFV1;FAM86C2P;ALDH3B1;TBX10;NDUFS8;GSTP1;C11orf72;UNC93B1;ACY3;DOC2GP	254552;222;4723;645332;221;347853;4728;2950;100505621;81622;91703;390213	NUDT8;ALDH3B2;NDUFV1;ALDH3B1;TBX10;GSTP1;UNC93B1;ACY3	254552;222;4723;221;347853;2950;81622;91703
16-1017	16-1017-002	F	X	57702973	58019914	316942	Gain	Xp11.21	NLRP2B;ZXDA	NLRP2B;ZXDA	286430;7789	NLRP2B;ZXDA	286430;7789
16-1017	16-1017-003	M	10	68461662	68544726	83065	Loss	10q21.3	CTNNA3	CTNNA3	29119	CTNNA3	29119
16-1017	16-1017-003	M	3	7716399	7903889	187491	Gain	3p26.1	GRM7	GRM7	2917	GRM7	2917
16-1017	16-1017-004	M	X	57703003	58019911	316909	Gain	Xp11.21	NLRP2B;ZXDA	NLRP2B;ZXDA	286430;7789	NLRP2B;ZXDA	286430;7789
16-1021	16-1021-001	M	12	11450109	11503087	52979	Loss	12p13.2	PRB4	PRB4	5545	PRB4	5545
16-1021	16-1021-001	M	19	49088533	49112022	23490	Gain	19q13.33	SPACA4;FAM83E;SULT2B1	SPACA4;FAM83E;SULT2B1	171169;54854;6820	SPACA4;FAM83E;SULT2B1	171169;54854;6820
16-1021	16-1021-002	F	19	49023610	49112022	88413	Gain	19q13.33	SPACA4;FAM83E;SULT2B1	SPACA4;FAM83E;SULT2B1	171169;54854;6820	SPACA4;FAM83E;SULT2B1	171169;54854;6820
16-1021	16-1021-003	M	3	2212318	2476350	264033	Gain	3p26.3	CNTN4	CNTN4	152330
16-1021	16-1021-004	F	3	2212318	2476350	264033	Gain	3p26.3	CNTN4	CNTN4	152330
2-1272	2-1272-001	F	2	28792031	28815986	23956	Loss	2p23.2	PLB1	PLB1	151056	PLB1	151056
2-1272	2-1272-004	M	2	121628154	121728713	100560	Gain	2q14.2	GLI2	GLI2	2736	GLI2	2736
2-1272	2-1272-004	M	6	26207758	26303178	95421	Loss	6p22.2	HIST1H4G;HIST1H4F;HIST1H4H;HIST1H1D;HIST1H2BG;HIST1H3F;HIST1H3G;HIST1H3E;HIST1H2AE;HIST1H2BH;HIST1H2BI	HIST1H4G;HIST1H4F;HIST1H4H;HIST1H1D;HIST1H2BG;HIST1H3F;HIST1H3G;HIST1H3E;HIST1H2AE;HIST1H2BH;HIST1H2BI	8369;8361;8365;3007;8339;8968;8355;8353;3012;8345;8346	HIST1H4G;HIST1H4F;HIST1H4H;HIST1H1D;HIST1H2BG;HIST1H3F;HIST1H3G;HIST1H3E;HIST1H2AE;HIST1H2BH;HIST1H2BI	8369;8361;8365;3007;8339;8968;8355;8353;3012;8345;8346
2-1314	2-1314-001	F	X	8965510	8999184	33675	Loss	Xp22.31	FAM9B	FAM9B	171483	FAM9B	171483
2-1314	2-1314-003	M	X	8965510	8999184	33675	Loss	Xp22.31	FAM9B	FAM9B	171483	FAM9B	171483
2-1430	2-1430-001	F	2	14313160	14389079	75920	Loss	2p24.3	LINC00276	LINC00276	100499171
2-1430	2-1430-003	M	2	14312751	14389079	76329	Loss	2p24.3	LINC00276	LINC00276	100499171
2-1430	2-1430-004	F	2	14313160	14389079	75920	Loss	2p24.3	LINC00276	LINC00276	100499171
4-0001	4-0001-001	F	19	22341905	23215014	873110	Gain	19p12	ZNF676;ZNF723;LOC100996349;ZNF729;ZNF728;LINC01233;LOC101929124;LINC01859;GOLGA2P9;LINC01785;ZNF98;ZNF99;ZNF492	ZNF676;ZNF723;LOC100996349;ZNF729;ZNF728;LINC01233;LOC101929124;LINC01859;GOLGA2P9;LINC01785;ZNF98;ZNF99;ZNF492	163223;646864;100996349;100287226;388523;100128139;101929124;101929164;440518;374890;148198;7652;57615	ZNF676;ZNF723;ZNF729;ZNF728;ZNF492;ZNF98;ZNF99	163223;646864;100287226;388523;57615;148198;7652
4-0001	4-0001-001	F	7	98755292	98807839	52548	Gain	7q22.1	KPNA7	KPNA7	402569	KPNA7	402569
4-0001	4-0001-001	F	9	28848813	28953304	104492	Loss	9p21.1	MIR873;LINGO2;MIR876	MIR873;LINGO2;MIR876	100126316;158038;100126310
4-0001	4-0001-003	F	7	98755291	98807839	52549	Gain	7q22.1	KPNA7	KPNA7	402569	KPNA7	402569
4-0001	4-0001-004	M	19	22341905	23204005	862101	Gain	19p12	ZNF676;ZNF723;LOC100996349;ZNF729;ZNF728;LINC01233;LOC101929124;LINC01859;GOLGA2P9;LINC01785;ZNF98;ZNF99;ZNF492	ZNF676;ZNF723;LOC100996349;ZNF729;ZNF728;LINC01233;LOC101929124;LINC01859;GOLGA2P9;LINC01785;ZNF98;ZNF99;ZNF492	163223;646864;100996349;100287226;388523;100128139;101929124;101929164;440518;374890;148198;7652;57615	ZNF676;ZNF723;ZNF729;ZNF728;ZNF492;ZNF98;ZNF99	163223;646864;100287226;388523;57615;148198;7652
4-0001	4-0001-004	M	7	98755292	98807839	52548	Gain	7q22.1	KPNA7	KPNA7	402569	KPNA7	402569
4-0001	4-0001-004	M	9	28844606	28953316	108711	Loss	9p21.1	MIR873;LINGO2;MIR876	MIR873;LINGO2;MIR876	100126316;158038;100126310
4-0001	4-0001-005	F	19	22341905	23207386	865482	Gain	19p12	ZNF676;ZNF723;LOC100996349;ZNF729;ZNF728;LINC01233;LOC101929124;LINC01859;GOLGA2P9;LINC01785;ZNF98;ZNF99;ZNF492	ZNF676;ZNF723;LOC100996349;ZNF729;ZNF728;LINC01233;LOC101929124;LINC01859;GOLGA2P9;LINC01785;ZNF98;ZNF99;ZNF492	163223;646864;100996349;100287226;388523;100128139;101929124;101929164;440518;374890;148198;7652;57615	ZNF676;ZNF723;ZNF729;ZNF728;ZNF492;ZNF98;ZNF99	163223;646864;100287226;388523;57615;148198;7652
4-0001	4-0001-005	F	7	98758968	98807839	48872	Gain	7q22.1	KPNA7	KPNA7	402569	KPNA7	402569
4-0026	4-0026-002	M	4	8290793	8569066	278274	Gain	4p16.1	ACOX3;TRMT44;HTRA3	ACOX3;TRMT44;HTRA3	8310;152992;94031	ACOX3;TRMT44;HTRA3	8310;152992;94031
4-0026	4-0026-003	M	4	8290793	8569232	278440	Gain	4p16.1	ACOX3;TRMT44;HTRA3	ACOX3;TRMT44;HTRA3	8310;152992;94031	ACOX3;TRMT44;HTRA3	8310;152992;94031
4-0027	4-0027-001	F	12	95530700	95585836	55137	Loss	12q22	FGD6	FGD6	55785	FGD6	55785
4-0027	4-0027-001	F	15	29010256	30386398	1376143	Gain	15q13.2;15q13.1	LOC100289656;TJP1;APBA2;GOLGA8J;GOLGA6L7P;PDCD6IPP2;NSMCE3;LOC100130111;FAM189A1	LOC100289656;TJP1;APBA2;GOLGA8J;GOLGA6L7P;PDCD6IPP2;NSMCE3;LOC100130111;FAM189A1	100289656;7082;321;653073;728310;646278;56160;100130111;23359	TJP1;GOLGA8J;NSMCE3;FAM189A1;APBA2	7082;653073;56160;23359;321
4-0027	4-0027-001	F	16	19598506	19676278	77773	Gain	16p12.3	C16orf62	C16orf62	57020	C16orf62	57020
4-0027	4-0027-001	F	2	1072940	1091421	18482	Loss	2p25.3	SNTG2	SNTG2	54221	SNTG2	54221
4-0027	4-0027-003	M	12	95530700	95585836	55137	Loss	12q22	FGD6	FGD6	55785	FGD6	55785
4-0027	4-0027-003	M	15	29010256	30386553	1376298	Gain	15q13.2;15q13.1	LOC100289656;TJP1;APBA2;GOLGA8J;GOLGA6L7P;PDCD6IPP2;NSMCE3;LOC100130111;FAM189A1	LOC100289656;TJP1;APBA2;GOLGA8J;GOLGA6L7P;PDCD6IPP2;NSMCE3;LOC100130111;FAM189A1	100289656;7082;321;653073;728310;646278;56160;100130111;23359	TJP1;GOLGA8J;NSMCE3;FAM189A1;APBA2	7082;653073;56160;23359;321
4-0027	4-0027-003	M	16	19598397	19676290	77894	Gain	16p12.3	C16orf62	C16orf62	57020	C16orf62	57020
4-0027	4-0027-003	M	2	1072940	1091421	18482	Loss	2p25.3	SNTG2	SNTG2	54221	SNTG2	54221
4-0027	4-0027-004	F	15	29023368	31073669	2050302	Gain	15q13.2;15q13.1	LOC100288203;LOC100289656;TJP1;ARHGAP11B;APBA2;DNM1P50;GOLGA8T;GOLGA8J;GOLGA8H;GOLGA8R;GOLGA6L7P;PDCD6IPP2;LOC100288637;ULK4P1;ULK4P2;NSMCE3;CHRFAM7A;ULK4P3;LOC100130111;FAM189A1;LINC02249	LOC100288203;LOC100289656;TJP1;ARHGAP11B;APBA2;DNM1P50;GOLGA8T;GOLGA8J;GOLGA8H;GOLGA8R;GOLGA6L7P;PDCD6IPP2;LOC100288637;ULK4P1;ULK4P2;NSMCE3;CHRFAM7A;ULK4P3;LOC100130111;FAM189A1;LINC02249	100288203;100289656;7082;89839;321;101927579;653075;653073;728498;101059918;728310;646278;100288637;89838;100288380;56160;89832;89837;100130111;23359;26082	TJP1;APBA2;NSMCE3;GOLGA8R;GOLGA8H;ARHGAP11B;GOLGA8J;FAM189A1;CHRFAM7A	7082;321;56160;101059918;728498;89839;653073;23359;89832
4-0027	4-0027-004	F	16	19598506	19676278	77773	Gain	16p12.3	C16orf62	C16orf62	57020	C16orf62	57020
4-0034	4-0034-001	F	7	12234631	12380824	146194	Loss	7p21.3	VWDE;TMEM106B	VWDE;TMEM106B	221806;54664	VWDE;TMEM106B	221806;54664
4-0034	4-0034-002	M	22	51104153	51127911	23759	Gain,Loss	22q13.33	SHANK3	SHANK3	85358	SHANK3	85358
4-0034	4-0034-002	M	3	154335929	154905740	569812	Loss	3q25.2	MME	MME	4311	MME	4311
4-0034	4-0034-003	M	3	154335929	154905740	569812	Loss	3q25.2	MME	MME	4311	MME	4311
4-0034	4-0034-003	M	7	12236075	12380824	144750	Loss	7p21.3	VWDE;TMEM106B	VWDE;TMEM106B	221806;54664	VWDE;TMEM106B	221806;54664
4-0034	4-0034-004	F	3	154335929	154905740	569812	Loss	3q25.2	MME	MME	4311	MME	4311
4-0040	4-0040-001	F	10	68490104	68541248	51145	Loss	10q21.3	CTNNA3	CTNNA3	29119	CTNNA3	29119
4-0040	4-0040-001	F	3	2609217	2679515	70299	Gain	3p26.3	CNTN4	CNTN4	152330	CNTN4	152330
4-0040	4-0040-002	M	17	1061435	1092379	30945	Loss	17p13.3	ABR	ABR	29	ABR	29
4-0040	4-0040-003	F	10	68490104	68543430	53327	Loss	10q21.3	CTNNA3	CTNNA3	29119	CTNNA3	29119
4-0040	4-0040-003	F	18	380185	926925	546741	Gain	18p11.32	TYMSOS;CETN1;LINC01904;LINC01925;TYMS;CLUL1;COLEC12;YES1;ADCYAP1;ENOSF1	TYMSOS;CETN1;LINC01904;LINC01925;TYMS;CLUL1;COLEC12;YES1;ADCYAP1;ENOSF1	494514;1068;388456;105376854;7298;27098;81035;7525;116;55556	TYMSOS;CETN1;TYMS;CLUL1;COLEC12;YES1;ADCYAP1;ENOSF1	494514;1068;7298;27098;81035;7525;116;55556
4-0040	4-0040-003	F	3	2609217	2663652	54436	Gain	3p26.3	CNTN4	CNTN4	152330	CNTN4	152330
4-0040	4-0040-004	M	10	68490104	68543430	53327	Loss	10q21.3	CTNNA3	CTNNA3	29119	CTNNA3	29119
4-0040	4-0040-004	M	3	2609217	2679515	70299	Gain	3p26.3	CNTN4	CNTN4	152330	CNTN4	152330
4-0042	4-0042-001	F	10	6265432	6347698	82267	Gain	10p15.1	PFKFB3	PFKFB3	5209	PFKFB3	5209
4-0042	4-0042-001	F	8	465158	495888	30731	Loss	8p23.3	TDRP	TDRP	157695	TDRP	157695
4-0042	4-0042-004	F	8	467166	495888	28723	Loss	8p23.3	TDRP	TDRP	157695	TDRP	157695
4-0046	4-0046-001	F	13	80469939	80543403	73465	Loss	13q31.1	LINC00382	LINC00382	101927195
4-0046	4-0046-001	F	13	115004548	115035893	31346	Gain	13q34	MIR548AR;CDC16	MIR548AR;CDC16	100847035;8881	CDC16	8881
4-0046	4-0046-001	F	2	3722473	3746870	24398	Loss	2p25.3	ALLC	ALLC	55821	ALLC	55821
4-0046	4-0046-003	M	13	115004474	115035651	31178	Gain	13q34	MIR548AR;CDC16	MIR548AR;CDC16	100847035;8881	CDC16	8881
4-0046	4-0046-004	M	13	115007056	115031495	24440	Gain	13q34	MIR548AR;CDC16	MIR548AR;CDC16	100847035;8881	CDC16	8881
4-0046	4-0046-004	M	7	140161144	140187482	26339	Loss	7q34	MKRN1	MKRN1	23608	MKRN1	23608
4-0049	4-0049-001	F	4	28730638	28865767	135130	Loss	4p15.1	MIR4275	MIR4275	100422937
4-0049	4-0049-001	F	7	77276774	77307995	31222	Loss	7q11.23	APTR	APTR	100505854
4-0049	4-0049-002	M	1	222641390	224076114	1434725	Loss	1q41	TAF1A-AS1;TAF1A;HHIPL2;BROX;TP53BP2;AIDA;FAM177B;SUSD4;CAPN2;MIA3;TLR5;DISP1;CCDC185;CAPN8	TAF1A-AS1;TAF1A;HHIPL2;BROX;TP53BP2;AIDA;FAM177B;SUSD4;CAPN2;MIA3;TLR5;DISP1;CCDC185;CAPN8	100506161;9015;79802;148362;7159;64853;400823;55061;824;375056;7100;84976;164127;388743	TAF1A;HHIPL2;BROX;TP53BP2;AIDA;FAM177B;SUSD4;CAPN2;MIA3;TLR5;DISP1;CCDC185;CAPN8	9015;79802;148362;7159;64853;400823;55061;824;375056;7100;84976;164127;388743
4-0049	4-0049-003	M	1	222697088	224104993	1407906	Loss	1q41;1q42.11	TAF1A-AS1;TAF1A;HHIPL2;BROX;TP53BP2;AIDA;FAM177B;SUSD4;CAPN2;MIA3;TLR5;DISP1;CCDC185;CAPN8	TAF1A-AS1;TAF1A;HHIPL2;BROX;TP53BP2;AIDA;FAM177B;SUSD4;CAPN2;MIA3;TLR5;DISP1;CCDC185;CAPN8	100506161;9015;79802;148362;7159;64853;400823;55061;824;375056;7100;84976;164127;388743	TAF1A;HHIPL2;BROX;TP53BP2;AIDA;FAM177B;SUSD4;CAPN2;MIA3;TLR5;DISP1;CCDC185;CAPN8	9015;79802;148362;7159;64853;400823;55061;824;375056;7100;84976;164127;388743
4-0049	4-0049-003	M	7	77276774	77307995	31222	Loss	7q11.23	APTR	APTR	100505854
4-0049	4-0049-004	F	1	222697088	224104993	1407906	Loss	1q41;1q42.11	TAF1A-AS1;TAF1A;HHIPL2;BROX;TP53BP2;AIDA;FAM177B;SUSD4;CAPN2;MIA3;TLR5;DISP1;CCDC185;CAPN8	TAF1A-AS1;TAF1A;HHIPL2;BROX;TP53BP2;AIDA;FAM177B;SUSD4;CAPN2;MIA3;TLR5;DISP1;CCDC185;CAPN8	100506161;9015;79802;148362;7159;64853;400823;55061;824;375056;7100;84976;164127;388743	TAF1A;HHIPL2;BROX;TP53BP2;AIDA;FAM177B;SUSD4;CAPN2;MIA3;TLR5;DISP1;CCDC185;CAPN8	9015;79802;148362;7159;64853;400823;55061;824;375056;7100;84976;164127;388743
4-0053	4-0053-003	M	6	2230342	2261308	30967	Gain	6p25.3	GMDS-AS1;GMDS	GMDS-AS1;GMDS	100508120;2762	GMDS	2762
4-0053	4-0053-004	F	6	2230064	2261308	31245	Gain	6p25.3	GMDS-AS1;GMDS	GMDS-AS1;GMDS	100508120;2762	GMDS	2762
4-0061	4-0061-001	F	1	236899767	236924567	24801	Gain	1q43	ACTN2	ACTN2	88	ACTN2	88
4-0061	4-0061-001	F	19	42422115	42446141	24027	Loss	19q13.2	LOC100505585	LOC100505585	100505585
4-0061	4-0061-001	F	6	166640592	166727370	86779	Gain	6q27	PRR18;LOC101929297	PRR18;LOC101929297	285800;101929297	PRR18	285800
4-0061	4-0061-001	F	9	91951354	92014625	63272	Loss	9q22.2	SEMA4D;SECISBP2	SEMA4D;SECISBP2	10507;79048	SEMA4D;SECISBP2	10507;79048
4-0061	4-0061-002	M	3	1080020	2878349	1798330	Loss	3p26.3;3p26.2	CNTN6;CNTN4;CNTN4-AS2	CNTN6;CNTN4;CNTN4-AS2	27255;152330;100873976	CNTN6;CNTN4	27255;152330
4-0061	4-0061-003	M	1	196195407	196229968	34562	Gain	1q31.3	KCNT2	KCNT2	343450	KCNT2	343450
4-0061	4-0061-003	M	6	166640592	166730657	90066	Gain	6q27	PRR18;LOC101929297	PRR18;LOC101929297	285800;101929297	PRR18	285800
4-0061	4-0061-003	M	9	91951354	92016916	65563	Loss	9q22.2	SEMA4D;SECISBP2	SEMA4D;SECISBP2	10507;79048	SEMA4D;SECISBP2	10507;79048
4-0061	4-0061-004	M	11	72938407	72954453	16047	Loss	11q13.4	P2RY2	P2RY2	5029	P2RY2	5029
4-0061	4-0061-004	M	19	42422115	42446141	24027	Loss	19q13.2	LOC100505585	LOC100505585	100505585
4-0061	4-0061-004	M	3	1080020	2886098	1806079	Loss	3p26.3;3p26.2	CNTN6;CNTN4;CNTN4-AS2	CNTN6;CNTN4;CNTN4-AS2	27255;152330;100873976	CNTN6;CNTN4	27255;152330
4-0061	4-0061-004	M	9	91951354	92014625	63272	Loss	9q22.2	SEMA4D;SECISBP2	SEMA4D;SECISBP2	10507;79048	SEMA4D;SECISBP2	10507;79048
4-0062	4-0062-001	F	1	108713557	108737495	23939	Loss	1p13.3	SLC25A24	SLC25A24	29957	SLC25A24	29957
4-0062	4-0062-002	M	1	47503733	47534145	30413	Gain	1p33	CYP4X1;CYP4Z1	CYP4X1;CYP4Z1	260293;199974	CYP4X1;CYP4Z1	260293;199974
4-0062	4-0062-002	M	18	1143711	1503477	359767	Gain	18p11.32	LINC00470	LINC00470	56651
4-0062	4-0062-002	M	2	51141501	51370150	228650	Loss	2p16.3	LOC730100;NRXN1	LOC730100;NRXN1	730100;9378	NRXN1	9378
4-0062	4-0062-002	M	3	197202954	197312425	109472	Gain	3q29	LINC02012;BDH1	LINC02012;BDH1	100129516;622	BDH1	622
4-0062	4-0062-003	M	2	51141571	51363855	222285	Loss	2p16.3	LOC730100;NRXN1	LOC730100;NRXN1	730100;9378	NRXN1	9378
4-0062	4-0062-003	M	3	197221740	197312425	90686	Gain	3q29	LINC02012;BDH1	LINC02012;BDH1	100129516;622	BDH1	622
4-0062	4-0062-004	F	2	51141571	51370150	228580	Loss	2p16.3	LOC730100;NRXN1	LOC730100;NRXN1	730100;9378	NRXN1	9378
4-0069	4-0069-001	F	12	52788067	52885334	97268	Gain	12q13.13	KRT75;KRT82;KRT6B;KRT6C;KRT6A	KRT75;KRT82;KRT6B;KRT6C;KRT6A	9119;3888;3854;286887;3853	KRT75;KRT82;KRT6B;KRT6C;KRT6A	9119;3888;3854;286887;3853
4-0069	4-0069-001	F	2	15102839	15344509	241671	Gain	2p24.3	NBAS	NBAS	51594	NBAS	51594
4-0069	4-0069-003	M	2	15104101	15343456	239356	Gain	2p24.3	NBAS	NBAS	51594	NBAS	51594
4-0070	4-0070-002	M	1	46307027	46545044	238018	Gain	1p34.1	MAST2;PIK3R3	MAST2;PIK3R3	23139;8503	MAST2;PIK3R3	23139;8503
4-0070	4-0070-002	M	19	53883453	53905435	21983	Gain	19q13.42	ZNF765;ZNF761;ZNF525	ZNF765;ZNF761;ZNF525	91661;110116772;170958	ZNF765;ZNF525	91661;170958
4-0070	4-0070-004	M	1	46307027	46550052	243026	Gain	1p34.1	MAST2;PIK3R3	MAST2;PIK3R3	23139;8503	MAST2;PIK3R3	23139;8503
4-0070	4-0070-004	M	19	53882848	53906447	23600	Gain	19q13.42	ZNF765;ZNF761;ZNF525	ZNF765;ZNF761;ZNF525	91661;110116772;170958	ZNF765;ZNF525	91661;170958
4-0073	4-0073-001	F	5	53327169	53762657	435489	Gain	5q11.2	MIR4459;LINC01033;ARL15;HSPB3	MIR4459;LINC01033;ARL15;HSPB3	100616233;104355136;54622;8988	ARL15;HSPB3	54622;8988
4-0073	4-0073-001	F	5	113922390	114015160	92771	Loss	5q22.3	LOC101927078	LOC101927078	101927078
4-0073	4-0073-002	M	18	61833274	61985270	151997	Gain	18q22.1	LINC01924;LINC01538	LINC01924;LINC01538	284294;400654
4-0073	4-0073-003	M	5	53327169	53762657	435489	Gain	5q11.2	MIR4459;LINC01033;ARL15;HSPB3	MIR4459;LINC01033;ARL15;HSPB3	100616233;104355136;54622;8988	ARL15;HSPB3	54622;8988
4-0073	4-0073-003	M	5	113922390	114015160	92771	Loss	5q22.3	LOC101927078	LOC101927078	101927078
4-0073	4-0073-004	F	5	53327169	53758104	430936	Gain	5q11.2	MIR4459;LINC01033;ARL15;HSPB3	MIR4459;LINC01033;ARL15;HSPB3	100616233;104355136;54622;8988	ARL15;HSPB3	54622;8988
4-0073	4-0073-004	F	5	113916158	114015160	99003	Loss	5q22.3	LOC101927078	LOC101927078	101927078
4-0073	4-0073-005	F	18	61833274	61985156	151883	Gain	18q22.1	LINC01924;LINC01538	LINC01924;LINC01538	284294;400654
4-0074	4-0074-002	M	4	108135681	108580646	444966	Gain	4q25	PAPSS1	PAPSS1	9061	PAPSS1	9061
4-0074	4-0074-002	M	7	154422202	154458390	36189	Loss	7q36.2	DPP6	DPP6	1804	DPP6	1804
4-0074	4-0074-003	M	4	108135377	108575736	440360	Gain	4q25	PAPSS1	PAPSS1	9061	PAPSS1	9061
4-0074	4-0074-004	F	4	108132348	108578164	445817	Gain	4q25	PAPSS1	PAPSS1	9061	PAPSS1	9061
4-0075	4-0075-001	F	7	157945798	157984240	38443	Gain	7q36.3	PTPRN2	PTPRN2	5799	PTPRN2	5799
4-0075	4-0075-002	M	17	64037478	64056669	19192	Loss	17q24.1	CEP112	CEP112	201134	CEP112	201134
4-0075	4-0075-003	M	7	157935822	157985571	49750	Gain	7q36.3	PTPRN2	PTPRN2	5799	PTPRN2	5799
4-0076	4-0076-001	F	X	154523490	154775950	252461	Gain	Xq28	F8A2;CLIC2;F8A1;F8A3;LOC101927830;H2AFB3;H2AFB2;H2AFB1;MIR1184-1;MIR1184-2;MIR1184-3;TMLHE-AS1;TMLHE	F8A2;CLIC2;F8A1;F8A3;LOC101927830;H2AFB3;H2AFB2;H2AFB1;MIR1184-1;MIR1184-2;MIR1184-3;TMLHE-AS1;TMLHE	474383;1193;8263;474384;101927830;83740;474381;474382;100302111;100422985;100422977;100507404;55217	CLIC2;F8A1;F8A3;F8A2;H2AFB3;H2AFB2;H2AFB1;TMLHE	1193;8263;474384;474383;83740;474381;474382;55217
4-0076	4-0076-003	M	9	71717407	71742989	25583	Gain	9q21.11	TJP2	TJP2	9414
4-0076	4-0076-004	M	X	154523001	154780118	257118	Gain	Xq28	F8A2;CLIC2;F8A1;F8A3;LOC101927830;H2AFB3;H2AFB2;H2AFB1;MIR1184-1;MIR1184-2;MIR1184-3;TMLHE-AS1;TMLHE	F8A2;CLIC2;F8A1;F8A3;LOC101927830;H2AFB3;H2AFB2;H2AFB1;MIR1184-1;MIR1184-2;MIR1184-3;TMLHE-AS1;TMLHE	474383;1193;8263;474384;101927830;83740;474381;474382;100302111;100422985;100422977;100507404;55217	CLIC2;F8A1;F8A3;F8A2;H2AFB3;H2AFB2;H2AFB1;TMLHE	1193;8263;474384;474383;83740;474381;474382;55217
4-0077	4-0077-002	M	10	13798911	13816734	17824	Loss	10p13	FRMD4A	FRMD4A	55691	FRMD4A	55691
4-0077	4-0077-002	M	13	19538140	19625104	86965	Loss	13q12.11	LINC00442	LINC00442	348021
4-0077	4-0077-002	M	Y	16548038	16656562	108525	Gain	Yq11.221	NLGN4Y	NLGN4Y	22829
4-0077	4-0077-003	M	13	19538140	19625104	86965	Loss	13q12.11	LINC00442	LINC00442	348021
4-0077	4-0077-003	M	Y	16548038	16656562	108525	Gain	Yq11.221	NLGN4Y	NLGN4Y	22829
4-0077	4-0077-004	M	Y	16554332	16656550	102219	Gain	Yq11.221	NLGN4Y	NLGN4Y	22829
4-0078	4-0078-002	M	11	65178737	65195864	17128	Loss	11q13.1	NEAT1;FRMD8	NEAT1;FRMD8	283131;83786	FRMD8	83786
4-0078	4-0078-002	M	11	65247569	65271869	24301	Loss	11q13.1	MALAT1;TALAM1	MALAT1;TALAM1	378938;109136579
4-0078	4-0078-002	M	14	61983943	62073100	89158	Loss	14q23.1	PRKCH;FLJ22447;LOC101927780	PRKCH;FLJ22447;LOC101927780	5583;400221;101927780	PRKCH	5583
4-0078	4-0078-002	M	17	7718568	7794706	76139	Loss	17p13.1	DNAH2;TMEM88;CHD3;NAA38;CYB5D1;KDM6B	DNAH2;TMEM88;CHD3;NAA38;CYB5D1;KDM6B	146754;92162;1107;84316;124637;23135	DNAH2;TMEM88;CHD3;NAA38;CYB5D1;KDM6B	146754;92162;1107;84316;124637;23135
4-0078	4-0078-002	M	19	2199122	2244903	45782	Loss	19p13.3	PLEKHJ1;DOT1L;MIR6789;MIR1227;SF3A2	PLEKHJ1;DOT1L;MIR6789;MIR1227;SF3A2	55111;84444;102466736;100302283;8175	PLEKHJ1;DOT1L;SF3A2	55111;84444;8175
4-0078	4-0078-002	M	19	18291071	18314724	23654	Loss	19p13.11	RAB3A;MPV17L2	RAB3A;MPV17L2	5864;84769	RAB3A;MPV17L2	5864;84769
4-0078	4-0078-002	M	19	42764208	42805635	41428	Loss	19q13.2	CIC;PAFAH1B3	CIC;PAFAH1B3	23152;5050	CIC;PAFAH1B3	23152;5050
4-0078	4-0078-002	M	19	54658856	54682047	23192	Loss	19q13.42	CNOT3;TMC4;LENG1;MBOAT7	CNOT3;TMC4;LENG1;MBOAT7	4849;147798;79165;79143	CNOT3;TMC4;LENG1;MBOAT7	4849;147798;79165;79143
4-0078	4-0078-002	M	2	70298174	70372096	73923	Loss	2p13.3	PCBP1-AS1;LINC01816;PCBP1	PCBP1-AS1;LINC01816;PCBP1	400960;100133985;5093	PCBP1	5093
4-0078	4-0078-002	M	2	198050197	198114529	64333	Loss	2q33.1	ANKRD44;LOC101927596	ANKRD44;LOC101927596	91526;101927596	ANKRD44	91526
4-0078	4-0078-002	M	21	46303955	46337611	33657	Loss	21q22.3	ITGB2	ITGB2	3689	ITGB2	3689
4-0078	4-0078-002	M	5	150420056	150491349	71294	Loss	5q33.1	TNIP1;ANXA6	TNIP1;ANXA6	10318;309	TNIP1;ANXA6	10318;309
4-0078	4-0078-002	M	5	176843845	176964039	120195	Loss	5q35.3	DDX41;PDLIM7;GRK6;PRR7-AS1;PRR7;DOK3;DBN1;FAM193B	DDX41;PDLIM7;GRK6;PRR7-AS1;PRR7;DOK3;DBN1;FAM193B	51428;9260;2870;340037;80758;79930;1627;54540	PDLIM7;DOK3;GRK6;PRR7;DDX41;DBN1;FAM193B	9260;79930;2870;80758;51428;1627;54540
4-0078	4-0078-002	M	6	31581546	31646398	64853	Loss	6p21.33	GPANK1;APOM;BAG6;PRRC2A;SNORA38;C6orf47;CSNK2B;MIR6832;LY6G5C;LY6G5B;AIF1	GPANK1;APOM;BAG6;PRRC2A;SNORA38;C6orf47;CSNK2B;MIR6832;LY6G5C;LY6G5B;AIF1	7918;55937;7917;7916;677820;57827;1460;102466745;80741;58496;199	GPANK1;BAG6;PRRC2A;APOM;C6orf47;CSNK2B;LY6G5C;LY6G5B;AIF1	7918;7917;7916;55937;57827;1460;80741;58496;199
4-0078	4-0078-002	M	9	9167979	9225919	57941	Loss	9p23	PTPRD	PTPRD	5789
4-0078	4-0078-003	M	9	9167967	9225919	57953	Loss	9p23	PTPRD	PTPRD	5789
4-0078	4-0078-004	F	9	9167967	9231961	63995	Loss	9p23	PTPRD	PTPRD	5789
4-0079	4-0079-003	F	7	140609732	140742271	132540	Gain	7q34	BRAF;MRPS33	BRAF;MRPS33	673;51650	BRAF;MRPS33	673;51650
4-0082	4-0082-002	M	20	17790478	18138948	348471	Gain	20p11.23;20p12.1	SNORD17;SNX5;MGME1;PET117;OVOL2;KAT14	SNORD17;SNX5;MGME1;PET117;OVOL2;KAT14	692086;27131;92667;100303755;58495;57325	MGME1;PET117;OVOL2;SNX5;KAT14	92667;100303755;58495;27131;57325
4-0082	4-0082-004	M	X	153408468	153438781	30314	Gain	Xq28	OPN1LW	OPN1LW	5956	OPN1LW	5956
