# Supplementary material for: Predictive impact of rare genomic copy number variations in siblings of individuals with autism spectrum disorders
Source: Nat Commun. 2019 Dec 5;10:5519. doi: 10.1038/s41467-019-13380-2 (PMC6892938; doi:10.1038/s41467-019-13380-2)
Supplement: Supplementary file 4 — Supplementary Dataset 3 [file 41467_2019_13380_MOESM4_ESM.xlsx]

## Sheet: Supplementary Data File 3
Supplementary Data File 3: List of ASD and neurodevelopmental delay candidate and risk genes
Chr	Start	End	Gene Name
chr1	107682540	108027521	NTNG1
chr1	109606998	109618624	TAF13
chr1	110230418	110236367	GSTM1
chr1	113216934	113243368	MOV10
chr1	114436817	114447746	AP4B1
chr1	115247085	115259515	NRAS
chr1	115259534	115300671	CSDE1
chr1	11845787	11866160	MTHFR
chr1	145586493	145589435	NUDT17
chr1	146644773	146767447	CHD1L
chr1	150237799	150241609	APH1A
chr1	151375200	151431941	POGZ
chr1	152274651	152297679	FLG
chr1	153634264	153643504	ILF2
chr1	153777383	153895451	GATAD2B
chr1	155305052	155532324	ASH1L
chr1	156785542	156851642	NTRK1
chr1	159770301	159786047	FCRL6
chr1	160007257	160040051	KCNJ10
chr1	161199456	161208000	NR1I3
chr1	16174359	16266950	SPEN
chr1	162039581	162339813	NOS1AP
chr1	171604557	171621773	MYOC
chr1	171810618	172387603	DNM3
chr1	175913962	176176380	RFWD2
chr1	186640944	186649559	PTGS2
chr1	197053257	197115824	ASPM
chr1	202694313	202778598	KDM5B
chr1	203595915	203713209	ATP2B4
chr1	209859525	209908295	HSD11B1
chr1	220701525	220837799	MARK1
chr1	231762561	232177019	DISC1
chr1	240938814	241520530	RGS7
chr1	243419307	243663394	SDCCAG8
chr1	245013602	245027827	HNRNPU
chr1	247920764	247921708	OR1C1
chr1	248756131	248757069	OR2T10
chr1	27022522	27108601	ARID1A
chr1	41086352	41131324	RIMS3
chr1	41972036	42501596	HIVEP3
chr1	43391046	43424847	SLC2A1
chr1	44173204	44396837	ST3GAL3
chr1	45482076	45672250	ZSWIM5
chr1	46654353	46685977	POMGNT1
chr1	48998527	50489626	AGBL4
chr1	57463579	58716211	DAB1
chr1	61542946	61928460	NFIA
chr1	62208138	62629591	PATJ
chr1	63833261	63904233	ALG6
chr1	6845384	7829766	CAMTA1
chr1	68894507	68915642	RPE65
chr1	70671365	70717701	SRSF11
chr1	71868625	72748277	NEGR1
chr1	86115106	86174116	ZNHIT6
chr1	9005893	9035148	CA6
chr1	97543300	98386615	DPYD
chr10	102756823	102767593	LZTS2
chr10	103529887	103540126	FGF8
chr10	112327449	112364392	SMC3
chr10	112658488	112679124	BBIP1
chr10	112679128	112773425	SHOC2
chr10	114710009	114927436	TCF7L2
chr10	123237844	123357972	FGFR2
chr10	180405	300577	ZMYND11
chr10	18429606	18830688	CACNB2
chr10	28821517	28912041	WAC
chr10	320130	735608	DIP2C
chr10	50662526	50747584	ERCC6
chr10	53455246	53459355	CSTF2T
chr10	55562533	56561051	PCDH15
chr10	61786056	62493284	ANK3
chr10	64571756	64578927	EGR2
chr10	64926981	65281835	JMJD1C
chr10	65281123	65384883	REEP3
chr10	67672276	69455949	CTNNA3
chr10	75910943	76469061	ADK
chr10	78629359	79397577	KCNMA1
chr10	83635070	84746935	NRG3
chr10	89623195	89731687	PTEN
chr10	92500576	92617671	HTR7
chr10	93666345	93669258	FGFBP3
chr10	93683736	93790080	BTAF1
chr11	101322295	101454659	TRPC6
chr11	11292421	11643561	GALNT18
chr11	113845797	113861034	HTR3A
chr11	115044345	115375241	CADM1
chr11	118307205	118397539	KMT2A
chr11	119076986	119178859	CBL
chr11	119209644	119217383	MFRP
chr11	124789146	124806308	HEPACAM
chr11	126293396	126870766	KIRREL3
chr11	17406796	17410878	KCNJ11
chr11	2150342	2170833	IGF2
chr11	27676441	27743605	BDNF
chr11	35160417	35253949	CD44
chr11	4566421	4567374	OR52M1
chr11	45950870	46142985	PHF21A
chr11	532242	535567	HRAS
chr11	64373646	64490660	NRXN2
chr11	644220	695754	DEAF1
chr11	65837824	66012218	PACS1
chr11	66247484	66277130	DPP3
chr11	66278119	66301084	BBS1
chr11	67922330	67981239	KMT5B
chr11	70313961	70935842	SHANK2
chr11	71145457	71159477	DHCR7
chr11	71900602	71907367	FOLR1
chr11	83166056	85338314	DLG2
chr12	103232104	103311381	PAH
chr12	109915428	109974510	UBE3B
chr12	112597992	112819896	HECTD4
chr12	112856702	112947722	PTPN11
chr12	116396381	116714991	MED13L
chr12	120427648	120532299	CCDC64
chr12	124247042	124420267	DNAH10
chr12	132434465	132565011	EP400
chr12	13714410	14133022	GRIN2B
chr12	1901123	2027870	CACNA2D4
chr12	20963638	21069843	SLCO1B3
chr12	21284128	21392730	SLCO1B1
chr12	2162416	2807115	CACNA1C
chr12	23682438	24715524	SOX5
chr12	25357723	25403865	KRAS
chr12	28343360	28703099	CCDC91
chr12	31226779	31257725	DDX11
chr12	49412758	49449107	KMT2D
chr12	49578578	49583107	TUBA1A
chr12	50184929	50222208	NCKAP5L
chr12	51985020	52206648	SCN8A
chr12	53585102	53601091	ITGB7
chr12	56556143	56583358	SMARCC2
chr12	57422301	57444549	MYO1A
chr12	58118076	58135944	AGAP2
chr12	63536539	63546590	AVPR1A
chr12	65107222	65153226	GNS
chr12	66741211	67072925	GRIP1
chr12	7052601	7055166	C12orf57
chr12	72332626	72426221	TPH2
chr12	7507556	7596781	CD163L1
chr12	76738266	76742222	BBS10
chr12	88442790	88535993	CEP290
chr12	95867822	95909613	METAP2
chr12	99128569	100378432	ANKS1B
chr13	109248500	109860355	MYO16
chr13	111267807	111292342	CARKD
chr13	115079810	115092803	CHAMP1
chr13	20796101	20806534	GJB6
chr13	28874483	29069265	FLT1
chr13	31287615	31338565	ALOX5AP
chr13	35516424	36246874	NBEA
chr13	47405677	47471211	HTR2A
chr13	51935701	52027275	INTS6
chr13	60239721	60738119	DIAPH3
chr13	66876966	67804468	PCDH9
chr13	93879061	95060273	GPC6
chr14	100259745	100408395	EML1
chr14	102430865	102517135	DYNC1H1
chr14	103398716	103523742	CDC42BPB
chr14	21853353	21905457	CHD8
chr14	24718320	24732416	TGM1
chr14	29236278	29239483	FOXG1
chr14	31494312	31565656	AP4S1
chr14	39865577	39901704	FBXO33
chr14	42076059	42373752	LRFN5
chr14	47308826	48144157	MDGA2
chr14	50709152	50778947	L2HGDH
chr14	64693430	64805268	ESR2
chr14	76837690	76968180	ESRRB
chr14	77228235	77249363	VASH1
chr14	77490886	77495042	IRF2BPL
chr14	78636716	80334633	NRXN3
chr14	89029253	89079853	ZC3H14
chr14	89290497	89344340	TTC8
chr14	93673401	93695561	UBR7
chr14	93799565	94174222	UNC79
chr14	93799565	93815702	UNC79
chr15	22892170	23003603	CYFIP1
chr15	23888696	23892993	MAGEL2
chr15	25068755	25223870	SNRPN
chr15	25582396	25684175	UBE3A
chr15	25923860	26108349	ATP10A
chr15	26788694	27018935	GABRB3
chr15	29213840	29410516	APBA2
chr15	29560353	29562020	NSMCE3
chr15	31293264	31453476	TRPM1
chr15	32322686	32462384	CHRNA7
chr15	38545052	38649450	SPRED1
chr15	42433332	42448839	PLA2G4F
chr15	44580909	44707959	CASC4
chr15	45248900	45271421	C15orf43
chr15	45653322	45694515	GATM
chr15	51200869	51298097	AP4E1
chr15	52230222	52263998	LEO1
chr15	52599480	52821247	MYO5A
chr15	60780483	61521502	RORA
chr15	66679211	66783882	MAP2K1
chr15	66797421	66841822	ZWILCH
chr15	72978520	73030817	BBS4
chr15	74738318	74753529	UBL7
chr15	80696692	80890277	ARNT2
chr15	88419988	88799962	NTRK3
chr15	90627211	90645786	IDH2
chr15	90895477	90904715	ZNF774
chr15	93443551	93571237	CHD2
chr16	1203241	1271772	CACNA1H
chr16	14165170	14360636	MKL2
chr16	19179156	19279656	SYT17
chr16	1961465	1968324	HS3ST6
chr16	20042807	20085100	GPR139
chr16	2097896	2138721	TSC2
chr16	23652687	23685068	DCTN5
chr16	23847300	24231932	PRKCB
chr16	29882480	29910585	SEZ6L2
chr16	29917657	29937553	KCTD13
chr16	30125426	30134630	MAPK3
chr16	30710462	30751450	SRCAP
chr16	30968615	30995983	SETD1A
chr16	31119615	31124112	BCKDK
chr16	3775056	3930121	CREBBP
chr16	53633151	53737850	RPGRIP1L
chr16	56518259	56554008	BBS2
chr16	6069132	7763340	RBFOX1
chr16	61685915	62070739	CDH8
chr16	67596310	67673088	CTCF
chr16	70835987	71264625	HYDIN
chr16	75562428	75569068	CHST5
chr16	75572015	75590184	TMEM231
chr16	76311115	76594647	CNTNAP4
chr16	78133310	79246564	WWOX
chr16	82660399	83830215	CDH13
chr16	8768444	8878432	ABAT
chr16	89238163	89261900	CDH15
chr16	89334029	89556969	ANKRD11
chr16	9847262	10276611	GRIN2A
chr17	1247834	1303556	YWHAE
chr17	17584787	17714765	RAI1
chr17	1963133	2207069	SMG6
chr17	2496923	2588909	PAFAH1B1
chr17	26083792	26127555	NOS2
chr17	26941458	26972177	KIAA0100
chr17	28521337	28562986	SLC6A4
chr17	29297956	29326929	RNF135
chr17	29421945	29704695	NF1
chr17	30190190	30228729	UTP6
chr17	34900737	34946276	GGNBP2
chr17	35441927	35766902	ACACA
chr17	3576522	3599698	P2RX5
chr17	37783177	37792878	PPP1R1B
chr17	37827375	37844323	PGAP3
chr17	38783976	38804103	SMARCE1
chr17	39533921	39538636	KRT34
chr17	39910859	39942964	JUP
chr17	40687951	40696466	NAGLU
chr17	42927655	42976993	EFTUD2
chr17	43971748	44105699	MAPT
chr17	44107282	44302740	KANSL1
chr17	45331208	45390077	ITGB3
chr17	46606807	46608272	HOXB1
chr17	48638429	48704832	CACNA1G
chr17	56282797	56296966	MKS1
chr17	56378588	56406152	BZRAP1
chr17	58677544	58743640	PPM1D
chr17	60019966	60142643	MED13
chr17	60556129	60692841	TLK2
chr17	7743224	7758108	KDM6B
chr17	78183079	78194199	SGSH
chr17	79008947	79091232	BAIAP2
chr17	7905988	7923658	GUCY2D
chr17	79218611	79269139	SLC38A10
chr17	80186282	80197375	SLC16A3
chr17	80200537	80231618	CSNK1D
chr17	8377523	8534079	MYH10
chr18	19321290	19450918	MIB1
chr18	31158541	31331158	ASXL3
chr18	42260138	42648475	SETBP1
chr18	44526787	44628614	KATNAL2
chr18	47793252	47808144	MBD1
chr18	48556583	48611411	SMAD4
chr18	52889562	53303224	TCF4
chr18	60790579	60986613	BCL2
chr18	72342919	72777628	ZNF407
chr18	7567314	8406859	PTPRM
chr19	11071598	11172958	SMARCA4
chr19	13106584	13209610	NFIX
chr19	1397025	1401569	GAMT
chr19	14016956	14041693	CC2D1A
chr19	14640372	14676792	TECR
chr19	1576670	1592760	MBD3
chr19	17186591	17324104	MYO9B
chr19	32836514	32878573	ZNF507
chr19	34919268	34960798	UBA2
chr19	39220832	39235114	CAPN12
chr19	4090320	4124126	MAP2K2
chr19	41725104	41767672	AXL
chr19	42502468	42569967	GRIK5
chr19	42724423	42731205	ZNF526
chr19	42772689	42799948	CIC
chr19	46272967	46285815	DMPK
chr19	463346	474983	ODF3L2
chr19	47567447	47617009	ZC3H4
chr19	50364460	50370822	PNKP
chr19	51162514	51220195	SHANK1
chr19	51848409	51869672	ETFB
chr19	54641436	54659446	CNOT3
chr19	8274217	8327304	CERS4
chr19	9434448	9454521	ZNF559
chr2	101436613	101613287	NPAS2
chr2	102608306	102644884	IL1R2
chr2	110880914	110962639	NPHP1
chr2	115199935	116603328	DPP10
chr2	122095352	122407052	CLASP1
chr2	122513121	122525428	TSN
chr2	124782864	125672954	CNTNAP5
chr2	133429372	134326031	NCKAP5
chr2	143635195	143799885	KYNU
chr2	143886899	144525921	ARHGAP15
chr2	145141942	145277958	ZEB2
chr2	148778580	149271044	MBD5
chr2	149402560	149545136	EPC2
chr2	154728411	155310489	GALNT13
chr2	162272605	162282378	TBR1
chr2	162480845	162841786	SLC4A10
chr2	166095912	166248820	SCN2A
chr2	166845670	167005642	SCN1A
chr2	168810530	169104105	STK39
chr2	169983619	170219122	LRP2
chr2	170336006	170363165	BBS5
chr2	172639915	172750816	SLC25A12
chr2	172950208	172954401	DLX1
chr2	172964166	172967478	DLX2
chr2	173600525	173917620	RAPGEF4
chr2	178487977	178973066	PDE11A
chr2	1792885	2335085	MYT1L
chr2	179390717	179672150	TTN
chr2	182321619	182403655	ITGA4
chr2	183789579	183903586	NCKAP1
chr2	185463093	185804214	ZNF804A
chr2	191208196	191236391	INPP1
chr2	200134223	200335989	SATB2
chr2	206547224	206662857	NRP2
chr2	212240442	213403352	ERBB4
chr2	216903111	216946539	PECR
chr2	219283838	219314248	VIL1
chr2	219646472	219680016	CYP27A1
chr2	225334867	225450114	CUL3
chr2	230628553	230787896	TRIP12
chr2	231972947	231989824	HTR2B
chr2	236402733	237040444	AGAP1
chr2	239152679	239197207	PER2
chr2	239969864	240322643	HDAC4
chr2	241653181	241759725	KIF1A
chr2	242673994	242708231	D2HGDH
chr2	25042039	25142886	ADCY3
chr2	25455830	25565459	DNMT3A
chr2	32288680	32382706	SPAST
chr2	32582096	32843965	BIRC6
chr2	39208690	39347604	SOS1
chr2	50145643	51259674	NRXN1
chr2	60678302	60780633	BCL11A
chr2	63348535	63815867	WDPCP
chr2	86668271	86719839	KDM3A
chr2	946554	1371384	SNTG2
chr20	10385428	10414887	MKKS
chr20	13976146	16033841	MACROD2
chr20	2276613	2321725	TGM3
chr20	25433333	25566167	NINL
chr20	34679426	34820721	EPB41L1
chr20	37101449	37207504	RALGAPB
chr20	43248160	43280399	ADA
chr20	44802372	44937137	CDH22
chr20	47538275	47653230	ARFGEF2
chr20	49505455	49547750	ADNP
chr20	62031567	62104030	KCNQ2
chr20	62795827	62873606	MYT1
chr20	8112912	8865547	PLCB1
chr21	35014706	35261988	ITSN1
chr21	38737875	38887679	DYRK1A
chr21	40557404	40685712	BRWD1
chr21	40714241	40721047	HMGN1
chr21	41384343	42219039	DSCAM
chr21	47744036	47865682	PCNT
chr21	47878862	47989926	DIP2A
chr22	19163088	19166376	SLC25A1
chr22	19166987	19279239	CLTCL1
chr22	19744226	19771112	TBX1
chr22	19775934	19842462	GNB1L
chr22	19929263	19957498	COMT
chr22	21319418	21335649	AIFM3
chr22	24129118	24176705	SMARCB1
chr22	24819565	24838328	ADORA2A
chr22	36956916	37098903	CACNG2
chr22	40440821	40731812	TNRC6B
chr22	40742504	40762752	ADSL
chr22	40766566	40806293	SGSM3
chr22	41488614	41576081	EP300
chr22	51113070	51171640	SHANK3
chr3	10365707	10547374	ATP2B2
chr3	11034420	11080935	SLC6A1
chr3	1134342	1445292	CNTN6
chr3	113847499	113918254	DRD3
chr3	114033347	114866127	ZBTB20
chr3	119316695	119348658	PLA1A
chr3	121312170	121349139	FBXO40
chr3	12625100	12705700	RAF1
chr3	129149787	129159022	MBD4
chr3	142984064	143567373	SLC9A9
chr3	143690640	143711210	C3orf58
chr3	15642859	15689141	BTD
chr3	166958077	167098085	ZBBX
chr3	17198654	17784231	TBC1D5
chr3	173116238	174001139	NLGN1
chr3	174577111	175523428	NAALADL2
chr3	176737143	176915114	TBL1XR1
chr3	182655946	182703741	DCUN1D1
chr3	183770835	183778461	HTR3C
chr3	187871661	188608460	LPP
chr3	20081524	20195896	KAT2B
chr3	2140487	3099645	CNTN4
chr3	23958036	23966122	RPL15
chr3	29322803	30051886	RBMS3
chr3	3191317	3221401	CRBN
chr3	38048987	38071154	PLCD1
chr3	39224706	39234087	XIRP1
chr3	41240915	41281944	CTNNB1
chr3	45864810	45957216	LZTFL1
chr3	47057898	47205467	SETD2
chr3	49067140	49131806	QRICH1
chr3	49394604	49396033	GPX1
chr3	49454211	49460111	AMT
chr3	50400044	50541675	CACNA2D2
chr3	53529076	53846492	CACNA1D
chr3	54156693	55108584	CACNA2D3
chr3	59733004	61237135	FHIT
chr3	62355347	62359190	FEZF2
chr3	67410884	67705038	SUCLG2
chr3	71003865	71633140	FOXP1
chr3	78646388	79817059	ROBO1
chr3	8792095	8811300	OXTR
chr3	9439384	9519838	SETD5
chr3	96533425	97467786	EPHA6
chr3	97483365	97520086	ARL6
chr3	9851644	9878040	TTLL3
chr4	106473777	106602070	ARHGEF38
chr4	113739239	114304896	ANK2
chr4	119201193	119273922	PRSS12
chr4	122745484	122791652	BBS7
chr4	123653857	123666098	BBS12
chr4	134070445	134115765	PCDH10
chr4	140222621	140311935	NAA15
chr4	148999915	149363672	NR3C2
chr4	151185811	151936649	LRBA
chr4	156824845	156841558	TDO2
chr4	1873123	1983934	WHSC1
chr4	2743387	2758103	TNIP2
chr4	46037787	46126082	GABRG1
chr4	46920917	46996424	GABRA4
chr4	47033295	47428447	GABRB1
chr4	69176105	69215835	YTHDC1
chr4	85590693	85887544	WDFY3
chr4	86396284	86923823	ARHGAP24
chr4	88394482	88450655	SPARCL1
chr4	91048684	92523370	CCSER1
chr4	93225550	94695706	GRID2
chr4	99792835	99851788	EIF4E
chr5	112043202	112181936	APC
chr5	112357796	112824527	MCC
chr5	125877533	125931082	ALDH7A1
chr5	132211071	132299354	AFF4
chr5	133860066	133918920	JADE2
chr5	134363424	134369964	PITX1
chr5	136953189	137071779	KLHL3
chr5	1392905	1445543	SLC6A3
chr5	139493708	139499001	PURA
chr5	14143811	14510313	TRIO
chr5	148206156	148208197	ADRB2
chr5	170288886	170727019	RANBP17
chr5	176074388	176086059	TSPAN17
chr5	176560080	176727214	NSD1
chr5	24487209	24645087	CDH10
chr5	26880709	27038689	CDH9
chr5	32227113	32313114	MTMR12
chr5	36876861	37065921	NIPBL
chr5	60169659	60240905	ERCC8
chr5	65222382	65376851	ERBIN
chr5	6599352	6633473	NSUN2
chr5	68389776	68426899	SLC30A5
chr5	75699080	76003957	IQGAP2
chr5	75911307	75919259	F2RL2
chr5	88014058	88199922	MEF2C
chr5	9035138	9546233	SEMA5A
chr6	101846861	102517958	GRIK2
chr6	107811317	107982513	SOBP
chr6	11183531	11382581	NEDD9
chr6	116262693	116381921	FRK
chr6	118869426	118882878	PLN
chr6	123070346	123105222	FABP7
chr6	129204286	129837710	LAMA2
chr6	131895106	131949379	MED23
chr6	135605110	135818903	AHI1
chr6	147525494	147711612	STXBP5
chr6	152011631	152450738	ESR1
chr6	152442819	152958534	SYNE1
chr6	154331631	154568001	OPRM1
chr6	157098989	157531913	ARID1B
chr6	161768590	163148834	PARK2
chr6	165740776	166075588	PDE10A
chr6	166822852	167276039	RPS6KA2
chr6	167343004	167370077	RNASET2
chr6	24495197	24537435	ALDH5A1
chr6	26156559	26157343	HIST1H1E
chr6	29910247	29913661	HLA-A
chr6	31949834	31970458	C4B
chr6	31982572	32003195	C4B
chr6	33387847	33421466	SYNGAP1
chr6	38643702	38670952	GLO1
chr6	43044006	43129458	PTK7
chr6	53659778	53788919	LRRC1
chr6	56322785	56819426	DST
chr6	56911330	56920037	KIAA1586
chr6	6144311	6320924	F13A1
chr6	62389865	62996132	KHDRBS2
chr6	64345707	64425418	PHF3
chr6	64429876	66417118	EYS
chr6	72596406	73112845	RIMS1
chr6	78170565	78173739	HTR1B
chr6	99880182	99963365	USP45
chr7	100199882	100205798	PCOLCE
chr7	100277129	100287071	GIGYF1
chr7	100487615	100493754	ACHE
chr7	103112231	103629963	RELN
chr7	104654637	104754532	KMT2E
chr7	106505723	106549423	PIK3CG
chr7	107564246	107643804	LAMB1
chr7	107788071	108096841	NRCAM
chr7	110303106	111202573	IMMP2L
chr7	111366164	111846462	DOCK4
chr7	113726365	114333827	FOXP2
chr7	11410062	11871824	THSD7A
chr7	116312413	116438440	MET
chr7	116593381	116870075	ST7
chr7	116916686	116963343	WNT2
chr7	117350706	117513561	CTTNBP2
chr7	121958478	122526813	CADPS2
chr7	123177052	123241705	NDUFA5
chr7	126078652	126892428	GRM8
chr7	127292043	127732661	SND1
chr7	129470573	129592800	UBE2H
chr7	130033612	130081051	CEP41
chr7	138916231	138992982	UBN2
chr7	140433813	140624564	BRAF
chr7	145813453	148118088	CNTNAP2
chr7	148504464	148581441	EZH2
chr7	151832010	152133090	KMT2C
chr7	15239943	15601640	AGMO
chr7	153584182	154686000	DPP6
chr7	155250824	155257526	EN2
chr7	156931655	157062066	UBE3C
chr7	2577444	2595392	BRAT1
chr7	27132614	27135625	HOXA1
chr7	33168897	33676526	BBS9
chr7	3341080	4308631	SDK1
chr7	42000548	42276618	GLI3
chr7	51083909	51384558	COBL
chr7	69063905	70258054	AUTS2
chr7	74071991	74175022	GTF2I
chr7	8152815	8302242	ICA1
chr7	8473585	8792593	NXPH1
chr7	91570189	91739987	AKAP9
chr7	93053799	93204042	CALCR
chr7	94927669	94953884	PON1
chr7	94989184	95025687	PON3
chr7	96635290	96640352	DLX6
chr7	99699130	99704803	AP4M1
chr7	99704693	99717481	TAF6
chr8	100025494	100889814	VPS13B
chr8	10622471	10697409	PINX1
chr8	117858173	117887105	RAD21
chr8	118811602	119124058	EXT1
chr8	130760442	130799134	GSDMC
chr8	140739968	141468678	TRAPPC9
chr8	143953773	143961236	CYP11B1
chr8	687605	1087777	DLGAP2
chr8	687719	1656642	DLGAP2
chr8	15397596	15624158	TUSC3
chr8	15965387	16050300	MSR1
chr8	18384813	18871196	PSD3
chr8	27491577	27534286	SCARA3
chr8	2792875	4852328	CSMD1
chr8	37594097	37615319	ERLIN2
chr8	38089009	38120287	DDHD2
chr8	42995592	43057970	HGSNAT
chr8	53535018	53627026	RB1CC1
chr8	61097979	61193982	CA8
chr8	61429469	61536203	RAB2A
chr8	61591324	61780586	CHD7
chr8	6264113	6506026	MCPH1
chr8	71021997	71316473	NCOA2
chr8	97505882	97624037	SDC2
chr8	9911779	10286401	MSRA
chr8	99466859	99954799	STK3
chr9	105757593	105780770	CYLC2
chr9	119187504	120177317	ASTN2
chr9	119449581	119463579	TRIM32
chr9	129376722	129463311	LMX1B
chr9	130374486	130454995	STXBP1
chr9	133320094	133376661	ASS1
chr9	133884504	133968446	LAMC3
chr9	134378289	134399193	POMT1
chr9	135037334	135118220	NTNG2
chr9	135766735	135820020	TSC1
chr9	139981379	140003639	MAN1B1
chr9	140033609	140063214	GRIN1
chr9	140513444	140730578	EHMT1
chr9	2015219	2193623	SMARCA2
chr9	23690103	23826063	ELAVL2
chr9	2621774	2656103	VLDLR
chr9	27948084	29212998	LINGO2
chr9	32629452	32635667	TAF1L
chr9	36833272	37034476	PAX5
chr9	4490427	4587469	SLC1A1
chr9	470294	746106	KANK1
chr9	71320330	71624092	PIP5K1B
chr9	73149966	73736514	TRPM3
chr9	75766647	75785310	ANXA1
chr9	80037995	80263232	GNA14
chr9	8314246	10612723	PTPRD
chr9	90112143	90323549	DAPK1
chr9	96338909	96441869	PHF2
chr9	98205264	98279247	PTCH1
chrX	100663121	100669128	HNRNPH2
chrX	103031434	103047547	PLP1
chrX	103810996	105011822	IL1RAPL2
chrX	10413350	10851809	MID1
chrX	106871654	106894256	PRPS1
chrX	107327435	107334874	PSMD10
chrX	108884559	108976632	ACSL4
chrX	110187469	110470589	PAK3
chrX	110537007	110655460	DCX
chrX	115301958	115306225	AGTR2
chrX	118708430	118718392	UBE2A
chrX	118967989	118986991	UPF3B
chrX	119243011	119249847	RHOXF1
chrX	119560003	119603204	LAMP2
chrX	119658446	119709684	CUL4B
chrX	12156585	12742642	FRMPD4
chrX	122318096	122624766	GRIA3
chrX	128674232	128726537	OCRL
chrX	128937264	128977910	ZDHHC9
chrX	132669776	133119673	GPC3
chrX	133507342	133562822	PHF6
chrX	133594175	133634698	HPRT1
chrX	135067583	135129428	SLC9A6
chrX	135747712	135863503	ARHGEF6
chrX	13752832	13787480	OFD1
chrX	14547420	14749933	GLRA2
chrX	146993469	147032647	FMR1
chrX	147582139	148082193	AFF2
chrX	151999511	152037907	NSDHL
chrX	152953752	152962048	SLC6A8
chrX	153067621	153096022	PDZD4
chrX	153126969	153151628	L1CAM
chrX	153195280	153200607	NAA10
chrX	153213008	153236819	HCFC1
chrX	153287264	153363188	MECP2
chrX	153576900	153603006	FLNA
chrX	153626406	153630680	RPL10
chrX	153665259	153671814	GDI1
chrX	154487519	154493874	RAB39B
chrX	154505496	154563990	CLIC2
chrX	154718673	154842622	TMLHE
chrX	15843929	15873137	AP1S2
chrX	16141424	16171641	GRPR
chrX	1714348	1761974	ASMT
chrX	17393543	17754113	NHS
chrX	18443725	18671749	CDKL5
chrX	19362011	19379826	PDHA1
chrX	19552083	19905744	SH3KBP1
chrX	20168029	20284750	RPS6KA3
chrX	21958691	22012955	SMS
chrX	23018078	23020206	DDX53
chrX	23352985	23414918	PTCHD1
chrX	24073065	24096927	EIF2S3
chrX	25021813	25034065	ARX
chrX	28605681	29974017	IL1RAPL1
chrX	31137345	33357726	DMD
chrX	34147869	34150447	FAM47A
chrX	38211736	38280703	OTC
chrX	38420731	38548172	TSPAN7
chrX	39910499	40036582	BCOR
chrX	40440216	40465888	ATP6AP2
chrX	41192561	41223725	DDX3X
chrX	41374189	41782287	CASK
chrX	43514155	43606071	MAOA
chrX	43808024	43832921	NDP
chrX	44732421	44971857	KDM6A
chrX	46357160	46404892	ZNF674
chrX	47431300	47479256	SYN1
chrX	47696301	47781655	ZNF81
chrX	48334409	48344752	FTSJ1
chrX	48755195	48760422	PQBP1
chrX	48760457	48769235	SLC35A2
chrX	48932092	48958059	WDR45
chrX	49044265	49056661	SYP
chrX	49061523	49089833	CACNA1F
chrX	49091927	49106987	CCDC22
chrX	49126306	49144555	PPP1R3F
chrX	50334643	50557044	SHROOM4
chrX	53220503	53254604	KDM5C
chrX	53262058	53350522	IQSEC2
chrX	53401070	53449677	SMC1A
chrX	53458206	53461323	HSD17B10
chrX	53559057	53713674	HUWE1
chrX	53963113	54071569	PHF8
chrX	54219256	54384438	WNK3
chrX	54471887	54522599	FGD1
chrX	55934556	56317963	KLF8
chrX	5808067	6146923	NLGN4X
chrX	62854847	63005426	ARHGEF9
chrX	65815482	65859140	EDA2R
chrX	66764465	66950461	AR
chrX	67262186	67653299	OPHN1
chrX	69353318	69386173	IGBP1
chrX	69664705	69725339	DLG3
chrX	70338406	70362304	MED12
chrX	70364681	70391051	NLGN3
chrX	70835766	70838367	CXCR3
chrX	71549366	71792953	HDAC8
chrX	73641328	73753764	SLC16A2
chrX	73952691	74145287	KIAA2022
chrX	74588262	74743337	ZDHHC15
chrX	76760356	77041755	ATRX
chrX	79924987	80065233	BRWD3
chrX	84498997	84528368	ZNF711
chrX	8496915	8700228	ANOS1
chrX	91090460	91878228	PCDH11X
chrX	9431335	9687780	TBL1X
chrX	99546642	99665271	PCDH19
chrX	99899163	99926296	SRPX2
chrY	1664348	1711974	ASMT
chrY	16634488	16955848	NLGN4Y
Reference:
Yuen, R. K. C. et al. Whole genome sequencing resource identifies 18 new candidate genes for autism spectrum disorder. Nat. Neurosci. 20, 602–611 (2017).
