# Supplementary material for: Predictive impact of rare genomic copy number variations in siblings of individuals with autism spectrum disorders
Source: Nat Commun. 2019 Dec 5;10:5519. doi: 10.1038/s41467-019-13380-2 (PMC6892938; doi:10.1038/s41467-019-13380-2)
Supplement: Supplementary file 7 — Source Data [file 41467_2019_13380_MOESM7_ESM.xlsx]

## Sheet: Sheet1
	First Name	Last Name	Mailing Address
1	Lia	D'Abate	The Centre for Applied Genomics The Hospital for Sick Children Peter Gilgan Centre for Research and Learning 686 Bay Street, Room 139800 Toronto, Ontario M5G 0A4, Canada
2	Susan	Walker	110 Chart House, 6 Burrells Wharf Square London, E14 3TN
3	Ryan	Yuen	Hospital for Sick Children Peter Gilgan Centre for Research & Learning, Rm 13.9712 686 Bay St. Toronto, ON M5G 0A4
4	Kristiina	Tammimies	K6 Kvinnors och barns hälsa, K6 Neuropsykiatri Tammimies, 171 77 Stockholm
5	Janet	Buchanan	The Centre for Applied Genomics The Hospital for Sick Children Peter Gilgan Centre for Research and Learning 686 Bay Street, Room 139800 Toronto, Ontario M5G 0A4, Canada
6	Robert	Davies	Woodstock Road, Oxford, OX2 6HD
7	Bhooma	Thiruvahindrapuram	The Centre for Applied Genomics The Hospital for Sick Children Peter Gilgan Centre for Research and Learning 686 Bay Street, Room 139800 Toronto, Ontario M5G 0A4, Canada
8	John	Wei	The Centre for Applied Genomics The Hospital for Sick Children Peter Gilgan Centre for Research and Learning 686 Bay Street, Room 139800 Toronto, Ontario M5G 0A4, Canada
9	Jessica	Brian	Holland Bloorview Kids Rehabilitation Hospital 150 Kilgour Road, Toronto Ontario Canada M4G 1R8
10	Susan	Bryson	IWK Health Centre 4th Floor Link Building, 5850/5980 University Avenue Halifax, Nova Scotia, Canada B3K 6R8
11	Karen	Dobkins	UC San Diego 9500 Gilman Dr. La Jolla, CA 92093
12	Jennifer	Howe	The Centre for Applied Genomics The Hospital for Sick Children Peter Gilgan Centre for Research and Learning 686 Bay Street, Room 139800 Toronto, Ontario M5G 0A4, Canada
13	Rebecca	Landa	Kennedy Krieger Institute 3901 Greenspring Ave. Baltimore, MD 21211 United States
14	Jonathan	Leef	Holland Bloorview Kids Rehabilitation Hospital 150 Kilgour Road, Toronto Ontario Canada M4G 1R8
15	Daniel	Messinger	P.O. Box 248185 Coral Gables, FL 33124
16	Sally	Ozonoff
17	Isabel	Smith	IWK Health Centre 4th Floor Link Building, 5850/5980 University Avenue Halifax, Nova Scotia, Canada B3K 6R8
18	Zachary	Warren	110 Magnolia Circle Nashville, TN 37203
19	Gregory	Young	2230 Stockton Blvd., Sacramento, CA 95817
20	Lonnie	Zwaigenbaum	8440 112 St. NW Edmonton, Alberta Canada T6G 2R7
21	Stephen	Scherer	The Centre for Applied Genomics The Hospital for Sick Children Peter Gilgan Centre for Research and Learning 686 Bay Street, Room 139800 Toronto, Ontario M5G 0A4, Canada
